# Supplementary material for: Fully automatic image colorization based on semantic segmentation technology
Source: PLoS One. 2021 Nov 30;16(11):e0259953. doi: 10.1371/journal.pone.0259953 (PMC8631650; doi:10.1371/journal.pone.0259953)
Supplement: S1 File — These data were obtained by 20 testers who ranked the six groups of images in Fig 8 from 1 − 6. Among them, this image is ranked in the first place represents the best colorization effect and this image is ranked in the sixth place represents the worst colorization effect. There are a total of 120 groups of data, and each group of data in turn corresponds to the subjective ranking of the processing effects of these six colorization algorithms. (XLSX) [file pone.0259953.s001.xlsx]

## Sheet: data1
Tester_ID	Group_ID	[16]	[17]	[18]	[45]	[46]	Ours
1	1	4	5	2	6	3	1
1	2	6	4	3	5	2	1
1	3	4	6	3	5	2	1
1	4	2	1	6	5	4	3
1	5	4	1	5	3	2	6
1	6	4	6	3	1	5	2
2	1	3	5	6	2	4	1
2	2	3	1	5	4	2	6
2	3	5	2	6	1	3	4
2	4	2	3	1	4	6	5
2	5	6	4	5	2	1	3
2	6	6	4	3	2	1	5
3	1	3	5	6	4	2	1
3	2	5	1	4	6	3	2
3	3	6	3	2	1	4	5
3	4	5	6	1	3	2	4
3	5	6	2	5	4	1	3
3	6	5	4	6	3	1	2
4	1	5	6	4	3	2	1
4	2	5	3	1	4	6	2
4	3	2	4	3	1	6	5
4	4	6	5	1	3	4	2
4	5	3	6	5	2	4	1
4	6	5	3	2	4	1	6
5	1	5	2	3	4	6	1
5	2	6	3	1	4	5	2
5	3	4	6	3	2	1	5
5	4	1	6	3	5	2	4
5	5	5	2	6	3	4	1
5	6	3	2	6	4	5	1
6	1	6	3	1	5	4	2
6	2	6	1	3	4	5	2
6	3	4	2	5	1	3	6
6	4	6	4	3	5	2	1
6	5	4	6	2	5	3	1
6	6	1	4	3	6	2	5
7	1	6	4	3	5	1	2
7	2	5	2	4	3	6	1
7	3	2	3	6	4	5	1
7	4	5	6	3	2	4	1
7	5	1	3	6	5	2	4
7	6	2	5	3	6	4	1
8	1	3	4	1	6	2	5
8	2	2	4	6	5	1	3
8	3	1	4	6	2	5	3
8	4	3	2	6	1	5	4
8	5	6	4	5	3	1	2
8	6	4	5	1	3	6	2
9	1	5	6	3	2	4	1
9	2	5	4	6	2	3	1
9	3	3	1	5	4	2	6
9	4	3	6	1	2	5	4
9	5	1	4	6	5	3	2
9	6	6	5	1	4	3	2
10	1	1	3	6	2	4	5
10	2	6	3	1	4	2	5
10	3	2	3	4	1	6	5
10	4	3	1	2	4	5	6
10	5	6	2	3	5	1	4
10	6	6	2	1	4	3	5
11	1	4	1	5	6	3	2
11	2	3	5	6	2	1	4
11	3	3	2	5	1	6	4
11	4	5	6	2	3	1	4
11	5	4	2	3	5	6	1
11	6	5	4	6	1	3	2
12	1	4	3	5	1	2	6
12	2	5	1	2	6	3	4
12	3	6	4	3	2	5	1
12	4	4	5	2	6	1	3
12	5	4	2	5	3	6	1
12	6	5	6	1	3	4	2
13	1	2	3	6	1	4	5
13	2	1	2	6	4	5	3
13	3	5	3	6	1	2	4
13	4	2	3	1	4	6	5
13	5	6	5	3	4	1	2
13	6	3	4	6	2	5	1
14	1	6	3	1	5	2	4
14	2	1	5	4	6	3	2
14	3	5	1	4	2	3	6
14	4	4	6	5	3	2	1
14	5	4	3	5	2	6	1
14	6	1	6	5	2	4	3
15	1	5	1	3	6	4	2
15	2	1	4	3	5	6	2
15	3	5	3	1	2	4	6
15	4	5	1	6	3	2	4
15	5	6	1	3	4	5	2
15	6	6	2	1	4	3	5
16	1	6	5	1	2	4	3
16	2	5	4	1	3	2	6
16	3	1	5	2	3	4	6
16	4	2	1	5	4	6	3
16	5	4	3	5	6	2	1
16	6	3	5	4	1	2	6
17	1	6	3	4	5	2	1
17	2	6	5	1	3	2	4
17	3	2	5	3	6	4	1
17	4	3	5	6	2	4	1
17	5	3	5	6	4	1	2
17	6	1	4	3	6	2	5
18	1	2	6	3	5	4	1
18	2	1	6	5	4	2	3
18	3	6	4	5	1	3	2
18	4	4	2	3	6	1	5
18	5	5	2	6	3	1	4
18	6	5	2	6	1	4	3
19	1	3	4	6	5	1	2
19	2	5	3	1	2	6	4
19	3	3	1	6	4	5	2
19	4	6	3	4	1	2	5
19	5	4	5	6	3	1	2
19	6	3	2	4	6	1	5
20	1	2	5	3	4	1	6
20	2	6	2	5	3	1	4
20	3	1	2	6	4	5	3
20	4	3	5	6	1	4	2
20	5	4	6	1	2	3	5
20	6	6	4	1	5	2	3

## Sheet: data2
Tester_ID	1	1	1	1	1	1	2	2	2	2	2	2	3	3	3	3	3	3	4	4	4	4	4	4	5	5	5	5	5	5	6	6	6	6	6	6	7	7	7	7	7	7	8	8	8	8	8	8	9
Group_ID	1	2	3	4	5	6	1	2	3	4	5	6	1	2	3	4	5	6	1	2	3	4	5	6	1	2	3	4	5	6	1	2	3	4	5	6	1	2	3	4	5	6	1	2	3	4	5	6	1
[16]	4	6	4	2	4	4	3	3	5	2	6	6	3	5	6	5	6	5	5	5	2	6	3	5	5	6	4	1	5	3	6	6	4	6	4	1	6	5	2	5	1	2	3	2	1	3	6	4	5
[17]	5	4	6	1	1	6	5	1	2	3	4	4	5	1	3	6	2	4	6	3	4	5	6	3	2	3	6	6	2	2	3	1	2	4	6	4	4	2	3	6	3	5	4	4	4	2	4	5	6
[18]	2	3	3	6	5	3	6	5	6	1	5	3	6	4	2	1	5	6	4	1	3	1	5	2	3	1	3	3	6	6	1	3	5	3	2	3	3	4	6	3	6	3	1	6	6	6	5	1	3
[45]	6	5	5	5	3	1	2	4	1	4	2	2	4	6	1	3	4	3	3	4	1	3	2	4	4	4	2	5	3	4	5	4	1	5	5	6	5	3	4	2	5	6	6	5	2	1	3	3	2
[46]	3	2	2	4	2	5	4	2	3	6	1	1	2	3	4	2	1	1	2	6	6	4	4	1	6	5	1	2	4	5	4	5	3	2	3	2	1	6	5	4	2	4	2	1	5	5	1	6	4
Ours	1	1	1	3	6	2	1	6	4	5	3	5	1	2	5	4	3	2	1	2	5	2	1	6	1	2	5	4	1	1	2	2	6	1	1	5	2	1	1	1	4	1	5	3	3	4	2	2	1
[truncated: 71 more columns]
