# Supplementary material for: Fully automatic image colorization based on semantic segmentation technology
Source: PLoS One. 2021 Nov 30;16(11):e0259953. doi: 10.1371/journal.pone.0259953 (PMC8631650; doi:10.1371/journal.pone.0259953)
Supplement: S2 File — These pages contain the copyright holder and the copyright license information. (XLSX) [file pone.0259953.s002.xlsx]

## Sheet: images
Images	Url	Copyright		Unsplash License: https://unsplash.com/license
Fig2_1	https://stocksnap.io/photo/sunflower-flowers-Q4SX3QQEGN	photo by Travel Photographer, CC0
Fig3_1	https://www.flickr.com/photos/nabeelsyed/14826836904/	photo by Nabeel Syed, CC BY 2.0
Fig3_2	https://unsplash.com/photos/A9h6OsAxTyQ	photo by Gabriel Ghnassia, Unsplash License
Fig3_3	https://unsplash.com/photos/h0Qcwwk217U	photo by Michał Parzuchowski, Unsplash License
Fig3_4	https://pixabay.com/images/id-554398/	photo by Gerhard G, Pixabay License
Fig3_5	https://pixabay.com/images/id-1945572/	photo by Bernhard_Staerck, Pixabay License
Fig3_6	https://libreshot.com/sunflowers-2/	photo by Martin Vorel, CC0
Fig3_7	https://www.pexels.com/photo/green-grass-field-beside-swimming-pool-during-daytime-170156/	photo by david ortega, CC0
Fig3_8	https://unsplash.com/photos/RjdckHuwfvw	photo by Abhay Vyas, Unsplash License
Fig5_1	https://unsplash.com/photos/C4zGcN-euYs	photo by Caleb Hernandez Belmonte, Unsplash License
Fig6_1	https://unsplash.com/photos/BjelfpszQDw	photo by Noel Lopez, Unsplash License
Fig6_2	https://unsplash.com/photos/vIuh4Ydba_w	photo by nomao saeki, Unsplash License
Fig6_3	https://unsplash.com/photos/aJNyKBJVUqI	photo by james ballard, Unsplash License
Fig6_4	https://unsplash.com/photos/lQeh0cChUpQ	photo by Emre ÇOBAN，Unsplash License		Pixabay License: https://pixabay.com/th/service/license/
Fig6_5	https://unsplash.com/photos/C4zGcN-euYs	photo by Caleb Hernandez Belmonte, Unsplash License
Fig6_6	https://unsplash.com/photos/zQjQaEiAafk	photo by Viktor Kiryanov, Unsplash License
Fig7_1	https://stocksnap.io/photo/sunflower-flowers-Q4SX3QQEGN	photo by Travel Photographer, CC0
Fig7_2	https://pixabay.com/images/id-384581	photo by Rudy and Peter Skitterians, Pixabay License
Fig7_3	https://unsplash.com/photos/CgoJrnzBNhQ	photo by davide ragusa, Unsplash License
Fig7_4	https://pixy.org/11365/	photo by https://pixy.org/, CC0 Public Domain
Fig7_5	https://unsplash.com/photos/dmNy0ikirDQ	photo by M4rc0s N4r4, Unsplash License
Fig7_6	https://pixy.org/151771/	photo by Amparo Ryburn, CC0 Public Domain
Fig7_7	https://unsplash.com/photos/OzhDGgszWpk	photo by Nathan Anderson, Unsplash License
Fig7_8	https://wallspic.com/cn/image/128363-bing_qi_lin-wei_dao-tian_dian-hua_fu_bing_gan-qi_lin	photo by Michał Kulesza，CC0 license
Fig8_1	https://pixy.org/8946/	photo by Jena Robyi, CC0 Public Domain
Fig8_2	https://pixy.org/50485/	photo by Rudolph Ratti, CC0 Public Domain
Fig8_3	https://unsplash.com/photos/BC230XrNRLQ	photo by Stephanie Klepacki, Unsplash License
Fig8_4	https://unsplash.com/photos/mnRX_sIAExE	photo by Rafeez Ahmed，Unsplash License
Fig8_5	https://unsplash.com/photos/VzXlVaSSA6M	photo by The New York Public Library, Unsplash License
Fig8_6	https://unsplash.com/photos/J3qn42xzp8c	photo by The New York Public Library, Unsplash License
Fig10_1	https://unsplash.com/photos/Ls7yE8NpNqk	photo by rocknwool，Unsplash License
Fig10_2	https://pxhere.com/ru/photo/669089	photo by https://pxhere.com/, CC0
Fig10_3	https://pixy.org/4782422/	photo by Rachel Gleaves，CC0 Public Domain
Fig10_4	https://unsplash.com/photos/E1UY5orQqm0	photo by Jason Leung，Unsplash License
Fig10_5	https://www.artic.edu/artworks/62371/madame-cezanne-in-a-yellow-chair	photo by Paul Cézanne, CC0 Public Domain Designation
Fig11_1	https://unsplash.com/photos/jeq-mz11xAY	photo by Max Williams, Unsplash License
Fig11_2	https://unsplash.com/photos/984e1Fk4E04	photo by CHUTTERSNAP, Unsplash License
Fig11_3	https://unsplash.com/photos/Pl5R8Sy6WPc	photo by Vlad Tchompalov, Unsplash License
Fig11_4	https://unsplash.com/photos/ZtSvcYxx6CU	photo by Amy Jaramazovic, Unsplash License
Fig11_5	https://unsplash.com/photos/rW7oZegIMHQ	photo by christian wright , Unsplash License
Fig11_6	https://www.wallpaperflare.com/search?wallpaper=mathematical+Symbol&page=2	photo by https://www.wallpaperflare.com/, CC0
Fig11_7	https://pixy.org/4845266/	photo by Claudie Mcmichael, CC0 Public Domain
Fig11_8	https://unsplash.com/photos/cxA8p5zKXoE	photo by Aaron Lau, Unsplash License
Fig11_9	https://unsplash.com/photos/sq34HN-riZ8	photo by Baptiste MG, Unsplash License
