# Supplementary material for: Fully automatic image colorization based on semantic segmentation technology
Source: PLoS One. 2021 Nov 30;16(11):e0259953. doi: 10.1371/journal.pone.0259953 (PMC8631650; doi:10.1371/journal.pone.0259953)
Supplement: S1 Data — The Table 5 in the compressed package records the scores of 20 testers on eight groups of images in Fig 7 according to the given three indexes and shows the calculation process of the final composite scores of each algorithm. The Tables 6–8 show the PSNR values, the SSIM values and the QSSIM values of eight groups of images in Fig 7. The Table 9 records the coloring effect evaluation of 100 groups of images by 20 testers, and each group of images corresponds to the processing effect of six colorization algorithms in turn. Testers need to sort them from 1 − 6 according to their subjective consciousness. (ZIP) [file pone.0259953.s003.zip]

Archive with 4 entries (3 files):
- S1_Data/
- S1_Data/Table 5.xlsx
- S1_Data/Table 9.xlsx
- S1_Data/Tables 6&7&8.xlsx
