# Supplementary material for: Fully automatic image colorization based on semantic segmentation technology
Source: PLoS One. 2021 Nov 30;16(11):e0259953. doi: 10.1371/journal.pone.0259953 (PMC8631650; doi:10.1371/journal.pone.0259953)
Supplement: S1 Data — The Table 5 in the compressed package records the scores of 20 testers on eight groups of images in Fig 7 according to the given three indexes and shows the calculation process of the final composite scores of each algorithm. The Tables 6–8 show the PSNR values, the SSIM values and the QSSIM values of eight groups of images in Fig 7. The Table 9 records the coloring effect evaluation of 100 groups of images by 20 testers, and each group of images corresponds to the processing effect of six colorization algorithms in turn. Testers need to sort them from 1 − 6 according to their subjective consciousness. (ZIP) [file pone.0259953.s003.zip › S1_Data/Table 9.xlsx]

## Sheet: data
Tester_ID	Group_ID	[16]	[17]	[18]	[45]	[46]	Ours
1	1	4	6	3	5	2	1
2	1	6	5	4	2	1	3
3	1	2	4	3	5	6	1
4	1	5	4	6	2	3	1
5	1	5	6	4	1	2	3
6	1	5	4	2	3	6	1
7	1	5	2	4	3	6	1
8	1	2	5	1	6	3	4
9	1	5	4	2	3	6	1
10	1	5	6	3	1	4	2
11	1	6	2	5	4	1	3
12	1	3	2	4	6	5	1
13	1	5	4	3	6	1	2
14	1	2	1	5	3	6	4
15	1	6	1	2	3	4	5
16	1	3	1	4	6	5	2
17	1	1	3	5	4	2	6
18	1	5	3	4	6	2	1
19	1	4	5	3	1	6	2
20	1	1	4	3	2	6	5
1	2	5	2	6	4	1	3
2	2	5	4	6	2	3	1
3	2	6	4	3	1	5	2
4	2	5	4	3	2	1	6
5	2	4	6	5	2	1	3
6	2	4	1	3	2	6	5
7	2	6	5	4	2	3	1
8	2	1	6	4	5	2	3
9	2	2	4	3	5	6	1
10	2	6	2	4	3	5	1
11	2	6	5	3	2	1	4
12	2	3	2	6	5	1	4
13	2	6	3	4	2	1	5
14	2	1	3	4	5	6	2
15	2	2	5	3	6	1	4
16	2	2	6	3	4	5	1
17	2	6	1	3	5	4	2
18	2	6	4	1	2	5	3
19	2	6	4	5	2	1	3
20	2	2	3	1	4	6	5
1	3	4	3	5	6	2	1
2	3	1	5	6	4	2	3
3	3	4	2	6	1	3	5
4	3	5	4	1	3	6	2
5	3	3	6	4	1	5	2
6	3	1	6	3	5	2	4
7	3	6	5	4	3	2	1
8	3	3	4	6	1	5	2
9	3	3	1	6	5	4	2
10	3	5	6	3	2	4	1
11	3	6	1	3	4	2	5
12	3	2	6	1	4	5	3
13	3	5	6	3	4	2	1
14	3	6	1	5	2	4	3
15	3	2	6	1	5	4	3
16	3	6	2	3	1	4	5
17	3	1	6	4	5	2	3
18	3	2	5	1	3	6	4
19	3	3	6	1	2	5	4
20	3	6	4	1	2	5	3
1	4	6	4	3	5	2	1
2	4	3	6	2	4	1	5
3	4	1	6	5	4	2	3
4	4	1	5	4	3	2	6
5	4	4	2	6	1	5	3
6	4	1	3	6	2	5	4
7	4	6	4	5	3	2	1
8	4	5	3	1	2	4	6
9	4	5	2	3	4	6	1
10	4	6	3	5	2	4	1
11	4	5	4	3	6	2	1
12	4	4	5	1	2	6	3
13	4	2	4	5	6	3	1
14	4	2	5	6	4	3	1
15	4	5	1	2	6	4	3
16	4	1	2	5	6	4	3
17	4	6	5	2	4	3	1
18	4	6	3	1	4	5	2
19	4	5	1	6	2	4	3
20	4	3	2	4	6	1	5
1	5	5	3	4	1	2	6
2	5	5	3	6	4	2	1
3	5	6	2	5	3	1	4
4	5	6	4	1	5	2	3
5	5	4	3	5	2	6	1
6	5	6	5	2	4	1	3
7	5	5	2	3	6	4	1
8	5	3	4	1	5	2	6
9	5	4	5	6	3	2	1
10	5	3	6	2	5	4	1
11	5	4	6	3	2	1	5
12	5	5	6	2	4	1	3
13	5	3	6	5	4	1	2
14	5	6	4	3	2	5	1
15	5	4	1	5	3	2	6
16	5	4	2	6	5	1	3
17	5	5	4	3	6	1	2
18	5	6	4	5	2	1	3
19	5	4	1	3	5	2	6
20	5	3	6	5	4	2	1
1	6	5	4	3	1	2	6
2	6	5	2	3	4	6	1
3	6	4	6	3	5	2	1
4	6	3	4	6	5	2	1
5	6	4	3	1	2	5	6
6	6	5	2	3	1	4	6
7	6	4	6	3	5	1	2
8	6	4	6	5	1	3	2
9	6	3	5	6	2	1	4
10	6	3	6	4	2	5	1
11	6	6	4	3	2	5	1
12	6	5	6	4	1	3	2
13	6	5	3	6	4	1	2
14	6	2	6	3	1	5	4
15	6	2	4	6	1	5	3
16	6	1	5	3	4	2	6
17	6	2	1	4	3	6	5
18	6	6	2	5	3	4	1
19	6	6	2	5	1	4	3
20	6	6	5	4	2	1	3
1	7	3	1	5	4	6	2
2	7	4	5	2	6	3	1
3	7	4	6	1	2	3	5
4	7	5	2	3	4	1	6
5	7	1	3	4	6	5	2
6	7	5	3	6	2	4	1
7	7	6	3	4	2	1	5
8	7	2	3	4	1	5	6
9	7	5	6	2	4	3	1
10	7	3	2	5	6	4	1
11	7	3	4	6	5	2	1
12	7	5	2	6	1	4	3
13	7	5	2	3	4	6	1
14	7	6	2	3	1	5	4
15	7	6	4	3	1	2	5
16	7	5	3	4	6	2	1
17	7	5	3	1	4	2	6
18	7	5	4	6	3	2	1
19	7	3	2	5	6	4	1
20	7	5	4	6	1	2	3
1	8	6	3	2	5	4	1
2	8	4	6	3	2	5	1
3	8	4	2	3	6	5	1
4	8	1	5	2	4	6	3
5	8	1	6	5	3	2	4
6	8	5	6	3	4	2	1
7	8	6	4	5	1	2	3
8	8	6	4	5	2	3	1
9	8	1	6	3	5	4	2
10	8	3	6	2	5	4	1
11	8	1	2	5	3	4	6
12	8	3	4	5	1	6	2
13	8	5	6	3	1	4	2
14	8	3	6	4	5	1	2
15	8	3	5	6	2	1	4
16	8	5	2	4	6	3	1
17	8	6	4	5	2	1	3
18	8	1	5	4	3	2	6
19	8	1	4	5	6	2	3
20	8	6	4	3	1	5	2
1	9	1	3	4	5	6	2
2	9	3	2	1	6	4	5
3	9	4	2	3	6	5	1
4	9	5	4	6	1	2	3
5	9	6	1	4	5	2	3
6	9	6	5	4	3	2	1
7	9	6	4	5	3	2	1
8	9	6	3	1	4	2	5
9	9	6	4	5	2	3	1
10	9	6	2	4	5	1	3
11	9	6	4	3	2	1	5
12	9	5	2	4	3	1	6
13	9	3	6	2	5	1	4
14	9	6	5	3	2	4	1
15	9	3	5	4	2	6	1
16	9	2	6	4	3	5	1
17	9	6	4	5	3	2	1
18	9	6	5	1	4	2	3
19	9	6	5	2	4	3	1
20	9	3	4	6	5	2	1
1	10	6	4	1	3	5	2
2	10	2	5	3	4	6	1
3	10	5	4	1	6	3	2
4	10	3	6	4	1	2	5
5	10	5	4	2	6	3	1
6	10	5	1	4	2	3	6
7	10	6	3	4	5	2	1
8	10	3	5	4	6	2	1
9	10	5	4	6	2	3	1
10	10	6	3	5	2	1	4
11	10	6	3	4	2	5	1
12	10	2	6	5	4	3	1
13	10	2	5	6	4	3	1
14	10	1	4	2	5	6	3
15	10	5	3	4	2	6	1
16	10	2	5	4	1	6	3
17	10	4	5	6	3	2	1
18	10	4	5	3	6	1	2
19	10	6	1	5	4	2	3
20	10	2	4	3	6	5	1
1	11	1	6	4	5	2	3
2	11	4	5	3	2	6	1
3	11	2	5	3	4	6	1
4	11	4	6	1	5	3	2
5	11	3	5	6	1	4	2
6	11	5	2	4	3	6	1
7	11	5	6	4	2	3	1
8	11	6	1	3	2	5	4
9	11	2	6	4	5	3	1
10	11	6	2	5	4	1	3
11	11	6	5	2	4	3	1
12	11	3	6	1	2	4	5
13	11	1	6	4	2	5	3
14	11	2	6	3	4	5	1
15	11	2	4	6	1	5	3
16	11	5	3	6	1	4	2
17	11	3	2	4	1	6	5
18	11	5	4	3	2	6	1
19	11	2	6	1	4	3	5
20	11	1	4	2	5	6	3
1	12	5	2	3	1	6	4
2	12	6	3	4	1	5	2
3	12	6	5	1	4	2	3
4	12	2	5	3	4	6	1
5	12	3	6	4	5	2	1
6	12	4	3	2	1	5	6
7	12	5	2	1	6	4	3
8	12	5	3	6	2	1	4
9	12	2	4	5	1	6	3
10	12	3	1	4	6	2	5
11	12	5	1	6	4	3	2
12	12	4	6	3	2	5	1
13	12	6	2	5	3	4	1
14	12	4	3	6	2	5	1
15	12	5	4	2	1	3	6
16	12	5	4	3	1	6	2
17	12	6	3	5	2	1	4
18	12	4	2	3	1	5	6
19	12	3	5	2	4	1	6
20	12	6	4	1	5	2	3
1	13	5	6	1	4	2	3
2	13	4	6	3	5	2	1
3	13	3	6	4	5	2	1
4	13	5	6	1	4	3	2
5	13	6	4	3	2	5	1
6	13	5	4	3	1	6	2
7	13	5	1	3	4	6	2
8	13	3	4	5	6	1	2
9	13	3	6	5	2	4	1
10	13	2	4	5	3	6	1
11	13	1	4	5	2	6	3
12	13	6	4	3	2	5	1
13	13	5	4	2	6	3	1
14	13	3	2	6	4	5	1
15	13	6	5	4	1	3	2
16	13	5	4	3	2	6	1
17	13	6	3	4	2	1	5
18	13	3	5	4	1	6	2
19	13	5	2	4	1	3	6
20	13	2	6	4	3	5	1
1	14	2	6	5	3	4	1
2	14	3	4	6	2	5	1
3	14	3	1	5	4	6	2
4	14	5	1	2	3	6	4
5	14	6	5	1	2	4	3
6	14	5	6	3	4	2	1
7	14	2	4	3	1	5	6
8	14	4	6	2	5	1	3
9	14	1	2	6	3	4	5
10	14	6	4	3	2	5	1
11	14	1	6	4	2	3	5
12	14	4	5	6	1	2	3
13	14	1	6	4	3	2	5
14	14	5	4	3	2	6	1
15	14	4	2	5	3	6	1
16	14	3	6	4	5	1	2
17	14	3	1	5	2	4	6
18	14	5	4	3	1	2	6
19	14	5	3	4	2	6	1
20	14	3	2	5	4	6	1
1	15	3	1	4	2	6	5
2	15	5	6	1	2	4	3
3	15	5	2	3	1	6	4
4	15	3	6	2	4	5	1
5	15	6	5	4	3	2	1
6	15	5	2	4	3	6	1
7	15	6	3	4	5	2	1
8	15	5	2	4	6	1	3
9	15	6	1	5	4	2	3
10	15	5	1	3	4	6	2
11	15	5	2	4	6	1	3
12	15	2	1	6	4	5	3
13	15	4	2	1	6	5	3
14	15	5	2	3	6	4	1
15	15	5	2	4	3	6	1
16	15	5	6	1	4	2	3
17	15	3	4	5	2	6	1
18	15	3	6	1	4	2	5
19	15	6	5	2	1	4	3
20	15	5	6	3	2	1	4
1	16	5	6	3	4	2	1
2	16	5	2	4	6	1	3
3	16	2	4	5	3	6	1
4	16	5	1	3	6	2	4
5	16	5	6	1	3	4	2
6	16	3	5	6	2	4	1
7	16	6	5	3	4	1	2
8	16	3	1	6	2	4	5
9	16	6	5	3	1	2	4
10	16	4	1	2	5	6	3
11	16	2	6	4	3	5	1
12	16	2	6	4	1	5	3
13	16	6	4	3	1	2	5
14	16	5	6	3	2	1	4
15	16	5	6	2	4	1	3
16	16	6	2	3	4	5	1
17	16	3	6	5	2	4	1
18	16	4	1	5	3	2	6
19	16	4	5	6	3	2	1
20	16	4	5	2	6	1	3
1	17	6	4	3	2	5	1
2	17	1	3	4	2	5	6
3	17	3	4	1	5	6	2
4	17	5	6	4	2	3	1
5	17	2	6	4	5	3	1
6	17	1	5	4	2	6	3
7	17	5	1	3	6	4	2
8	17	1	6	4	2	5	3
9	17	6	5	4	2	1	3
10	17	6	4	1	2	5	3
11	17	1	5	4	2	6	3
12	17	6	4	3	5	2	1
13	17	6	5	3	4	2	1
14	17	4	6	3	5	2	1
15	17	5	3	4	6	2	1
16	17	6	3	5	4	1	2
17	17	3	5	4	6	2	1
18	17	4	2	1	5	6	3
19	17	5	4	2	1	6	3
20	17	3	4	2	5	6	1
1	18	6	1	3	5	4	2
2	18	4	1	6	2	5	3
3	18	6	4	5	3	2	1
4	18	2	6	4	3	1	5
5	18	1	2	3	6	4	5
6	18	3	1	4	6	2	5
7	18	3	5	4	6	1	2
8	18	1	5	3	2	6	4
9	18	5	3	4	2	6	1
10	18	6	5	4	2	3	1
11	18	5	4	6	2	1	3
12	18	1	2	3	6	5	4
13	18	2	5	1	4	6	3
14	18	3	1	4	2	5	6
15	18	3	6	4	2	5	1
16	18	6	3	4	5	2	1
17	18	3	1	6	2	4	5
18	18	2	3	6	5	4	1
19	18	6	2	5	4	1	3
20	18	1	6	4	5	2	3
1	19	4	6	5	3	2	1
2	19	2	3	4	1	6	5
3	19	3	6	1	5	2	4
4	19	2	5	4	3	6	1
5	19	5	4	1	3	2	6
6	19	5	4	6	2	1	3
7	19	2	4	6	5	1	3
8	19	4	2	6	3	5	1
9	19	3	5	6	4	2	1
10	19	2	3	5	6	4	1
11	19	4	3	5	1	6	2
12	19	3	5	6	2	4	1
13	19	2	4	5	1	6	3
14	19	3	5	4	1	6	2
15	19	6	4	3	1	5	2
16	19	6	4	2	3	5	1
17	19	5	4	1	3	6	2
18	19	5	2	4	6	3	1
19	19	3	6	5	2	4	1
20	19	1	5	4	3	6	2
1	20	6	4	5	2	1	3
2	20	6	5	3	4	2	1
3	20	6	3	2	1	5	4
4	20	3	6	4	2	1	5
5	20	5	4	1	2	3	6
6	20	3	4	6	5	2	1
7	20	3	2	5	4	6	1
8	20	5	6	4	2	3	1
9	20	3	4	5	2	6	1
10	20	3	4	5	1	2	6
11	20	4	3	6	2	5	1
12	20	1	5	6	4	2	3
13	20	6	5	3	4	2	1
14	20	3	2	6	4	5	1
15	20	2	1	4	6	5	3
16	20	6	2	4	3	5	1
17	20	5	6	1	4	3	2
18	20	3	4	5	1	6	2
19	20	4	5	6	1	2	3
20	20	4	2	1	5	6	3
1	21	6	4	1	5	2	3
2	21	4	6	3	2	5	1
3	21	3	4	6	5	1	2
4	21	5	1	4	2	6	3
5	21	3	5	4	1	6	2
6	21	2	6	3	4	1	5
7	21	3	1	6	2	5	4
8	21	4	3	6	2	1	5
9	21	3	6	4	2	5	1
10	21	5	3	6	2	4	1
11	21	1	4	6	2	5	3
12	21	1	6	4	2	5	3
13	21	1	6	3	5	4	2
14	21	4	2	3	1	6	5
15	21	6	2	4	3	5	1
16	21	4	3	5	1	6	2
17	21	1	3	4	6	2	5
18	21	1	6	3	2	4	5
19	21	2	5	1	3	6	4
20	21	1	4	3	5	2	6
1	22	4	5	6	2	1	3
2	22	3	2	4	5	6	1
3	22	5	1	3	2	4	6
4	22	3	5	4	6	2	1
5	22	5	4	3	1	6	2
6	22	2	1	3	6	4	5
7	22	6	5	4	1	2	3
8	22	3	2	4	5	6	1
9	22	6	4	3	2	5	1
10	22	5	6	4	2	3	1
11	22	2	3	6	4	5	1
12	22	6	5	4	2	3	1
13	22	5	2	4	6	1	3
14	22	2	1	6	4	3	5
15	22	4	6	3	5	2	1
16	22	4	6	3	5	2	1
17	22	5	4	6	1	3	2
18	22	4	6	5	1	2	3
19	22	4	6	3	2	5	1
20	22	6	2	5	3	4	1
1	23	3	2	6	4	1	5
2	23	6	4	3	5	2	1
3	23	4	6	5	3	2	1
4	23	2	5	3	4	6	1
5	23	6	2	5	4	1	3
6	23	5	3	2	6	1	4
7	23	2	6	5	4	3	1
8	23	3	6	2	4	5	1
9	23	3	6	1	5	4	2
10	23	3	6	5	2	4	1
11	23	5	3	6	1	2	4
12	23	2	3	6	1	5	4
13	23	5	2	6	4	3	1
14	23	6	2	3	5	4	1
15	23	6	3	1	5	2	4
16	23	1	4	3	5	2	6
17	23	3	6	4	1	2	5
18	23	5	4	3	6	2	1
19	23	3	5	4	1	6	2
20	23	3	4	6	1	2	5
1	24	3	2	5	4	6	1
2	24	1	6	4	2	3	5
3	24	5	6	3	1	2	4
4	24	4	3	6	5	2	1
5	24	4	5	1	2	6	3
6	24	5	1	6	3	2	4
7	24	5	6	2	1	4	3
8	24	6	3	1	2	4	5
9	24	4	6	1	3	2	5
10	24	3	6	1	2	5	4
11	24	3	2	4	6	5	1
12	24	3	4	6	5	2	1
13	24	6	3	4	2	5	1
14	24	6	1	5	4	2	3
15	24	4	3	6	5	1	2
16	24	3	6	2	1	5	4
17	24	6	5	4	1	2	3
18	24	2	3	5	4	6	1
19	24	3	6	5	1	4	2
20	24	6	4	3	2	5	1
1	25	5	4	6	3	2	1
2	25	6	3	2	4	5	1
3	25	6	2	3	4	1	5
4	25	2	6	4	3	5	1
5	25	5	2	4	6	3	1
6	25	6	5	1	4	2	3
7	25	5	6	3	2	4	1
8	25	5	3	4	1	6	2
9	25	1	6	3	2	5	4
10	25	4	5	6	2	3	1
11	25	1	4	5	2	6	3
12	25	6	3	5	4	2	1
13	25	1	5	3	6	2	4
14	25	5	3	4	6	2	1
15	25	6	3	4	2	5	1
16	25	3	5	2	6	4	1
17	25	6	5	1	2	4	3
18	25	4	3	1	2	6	5
19	25	2	5	3	4	6	1
20	25	5	6	4	3	2	1
1	26	3	2	4	5	6	1
2	26	6	1	5	3	2	4
3	26	3	5	6	4	2	1
4	26	5	3	6	4	2	1
5	26	3	6	1	4	2	5
6	26	6	4	2	1	5	3
7	26	3	4	5	6	2	1
8	26	5	4	6	3	2	1
9	26	6	3	2	5	4	1
10	26	6	1	3	2	5	4
11	26	3	5	2	4	6	1
12	26	3	2	4	6	1	5
13	26	1	2	4	3	5	6
14	26	5	2	4	3	1	6
15	26	3	6	1	5	2	4
16	26	6	5	2	4	3	1
17	26	3	6	2	4	1	5
18	26	6	5	3	4	2	1
19	26	1	6	3	4	2	5
20	26	6	2	3	1	5	4
1	27	6	4	3	5	2	1
2	27	3	2	6	4	5	1
3	27	1	5	6	2	4	3
4	27	3	6	4	1	2	5
5	27	1	4	2	3	6	5
6	27	4	5	6	3	2	1
7	27	3	5	6	1	2	4
8	27	4	1	5	3	6	2
9	27	1	6	3	4	2	5
10	27	6	5	2	4	3	1
11	27	5	4	1	6	2	3
12	27	5	3	2	1	6	4
13	27	6	5	3	2	4	1
14	27	4	3	6	2	5	1
15	27	6	3	1	2	4	5
16	27	4	6	1	5	3	2
17	27	4	2	3	1	6	5
18	27	6	5	2	4	1	3
19	27	3	5	6	1	2	4
20	27	4	2	5	6	3	1
1	28	6	2	1	5	4	3
2	28	5	2	1	4	3	6
3	28	6	3	4	5	2	1
4	28	6	4	3	2	5	1
5	28	3	4	6	2	5	1
6	28	1	4	6	5	2	3
7	28	6	3	4	1	5	2
8	28	5	6	4	2	3	1
9	28	6	5	4	2	3	1
10	28	1	6	3	2	5	4
11	28	5	2	6	4	3	1
12	28	3	4	2	6	1	5
13	28	6	5	3	1	4	2
14	28	1	3	4	6	5	2
15	28	5	2	6	3	4	1
16	28	5	3	1	6	2	4
17	28	2	5	6	3	4	1
18	28	2	6	4	1	5	3
19	28	1	6	4	5	3	2
20	28	5	4	6	3	2	1
1	29	2	6	1	4	3	5
2	29	6	5	3	4	2	1
3	29	3	6	4	1	5	2
4	29	6	5	2	4	3	1
5	29	6	4	2	3	5	1
6	29	3	1	6	5	2	4
7	29	1	4	6	2	5	3
8	29	6	4	3	1	2	5
9	29	2	6	4	1	5	3
10	29	4	2	3	5	6	1
11	29	5	3	4	2	6	1
12	29	1	4	3	2	6	5
13	29	3	1	4	5	2	6
14	29	5	6	4	2	3	1
15	29	2	1	5	3	4	6
16	29	2	3	5	4	6	1
17	29	2	4	1	5	6	3
18	29	6	4	3	2	5	1
19	29	6	5	4	1	3	2
20	29	1	2	6	3	5	4
1	30	5	6	4	3	1	2
2	30	6	4	5	3	2	1
3	30	3	2	6	5	4	1
4	30	6	4	3	1	2	5
5	30	4	5	1	6	2	3
6	30	6	4	5	1	2	3
7	30	3	6	5	2	4	1
8	30	3	5	6	2	4	1
9	30	3	5	6	2	4	1
10	30	3	5	2	4	1	6
11	30	5	6	4	2	1	3
12	30	6	4	1	3	2	5
13	30	6	4	5	2	1	3
14	30	5	3	2	6	4	1
15	30	4	5	6	2	3	1
16	30	4	6	3	2	5	1
17	30	2	5	4	6	1	3
18	30	4	6	5	2	3	1
19	30	5	6	4	2	1	3
20	30	5	4	1	6	2	3
1	31	4	1	3	2	5	6
2	31	3	6	4	5	1	2
3	31	2	5	1	6	4	3
4	31	6	5	4	2	3	1
5	31	2	1	4	3	6	5
6	31	3	4	5	2	6	1
7	31	4	6	5	2	3	1
8	31	5	4	3	2	6	1
9	31	4	6	1	3	2	5
10	31	5	2	4	6	1	3
11	31	3	2	4	6	1	5
12	31	6	4	2	3	5	1
13	31	1	2	4	3	6	5
14	31	1	2	4	3	6	5
15	31	6	2	5	4	1	3
16	31	1	4	3	2	5	6
17	31	5	4	3	2	6	1
18	31	3	6	4	1	5	2
19	31	5	3	6	1	4	2
20	31	3	6	4	1	2	5
1	32	5	6	4	2	3	1
2	32	5	3	4	2	6	1
3	32	3	6	2	4	5	1
4	32	1	6	5	3	4	2
5	32	5	2	6	4	1	3
6	32	4	2	3	1	5	6
7	32	2	4	5	3	6	1
8	32	3	2	4	5	1	6
9	32	6	5	1	4	2	3
10	32	2	3	6	1	4	5
11	32	5	4	3	2	6	1
12	32	4	6	5	1	2	3
13	32	3	6	4	2	5	1
14	32	6	4	3	2	5	1
15	32	3	5	1	2	6	4
16	32	6	5	3	2	4	1
17	32	5	6	1	4	2	3
18	32	3	6	4	2	5	1
19	32	1	3	5	4	6	2
20	32	4	6	5	1	2	3
1	33	1	6	4	5	2	3
2	33	2	5	6	1	4	3
3	33	4	6	3	5	1	2
4	33	6	4	3	5	2	1
5	33	4	5	6	2	3	1
6	33	5	3	2	6	4	1
7	33	3	4	5	2	1	6
8	33	6	3	4	5	2	1
9	33	6	5	1	4	2	3
10	33	6	5	3	4	1	2
11	33	4	1	3	2	5	6
12	33	5	1	3	2	4	6
13	33	3	5	4	2	1	6
14	33	5	6	4	1	2	3
15	33	3	4	6	5	2	1
16	33	4	1	6	2	5	3
17	33	3	6	4	1	2	5
18	33	5	4	2	3	6	1
19	33	6	5	3	4	1	2
20	33	6	3	2	4	1	5
1	34	5	2	6	4	3	1
2	34	2	6	5	4	1	3
3	34	6	3	2	5	4	1
4	34	5	6	4	2	3	1
5	34	5	4	3	1	6	2
6	34	6	3	5	2	4	1
7	34	3	4	6	2	5	1
8	34	3	1	4	2	6	5
9	34	5	6	4	2	1	3
10	34	6	3	5	4	2	1
11	34	2	4	3	6	5	1
12	34	3	4	2	1	6	5
13	34	6	5	4	2	1	3
14	34	2	4	5	6	3	1
15	34	2	1	4	6	5	3
16	34	6	4	5	2	1	3
17	34	5	4	1	6	2	3
18	34	5	1	6	2	4	3
19	34	4	6	3	5	1	2
20	34	6	5	3	2	4	1
1	35	6	2	3	4	5	1
2	35	2	4	6	5	3	1
3	35	5	2	3	4	6	1
4	35	6	2	1	5	4	3
5	35	6	3	1	4	2	5
6	35	3	5	4	1	2	6
7	35	5	6	1	3	4	2
8	35	6	5	4	2	1	3
9	35	3	5	4	2	1	6
10	35	6	4	3	2	5	1
11	35	1	6	3	2	5	4
12	35	5	3	6	4	2	1
13	35	3	4	6	2	1	5
14	35	1	6	2	4	5	3
15	35	5	2	3	1	6	4
16	35	5	4	6	3	2	1
17	35	3	4	2	5	6	1
18	35	5	6	4	3	2	1
19	35	6	5	4	2	3	1
20	35	5	4	6	2	3	1
1	36	5	6	2	1	4	3
2	36	3	5	4	6	2	1
3	36	1	5	4	6	3	2
4	36	5	4	3	2	6	1
5	36	2	3	4	6	5	1
6	36	6	4	5	3	2	1
7	36	4	3	5	2	6	1
8	36	5	3	1	4	6	2
9	36	2	6	5	4	1	3
10	36	5	6	3	2	4	1
11	36	6	4	5	2	3	1
12	36	3	4	1	6	5	2
13	36	5	2	3	6	4	1
14	36	5	1	4	2	6	3
15	36	4	6	2	5	3	1
16	36	5	6	1	2	4	3
17	36	6	2	5	4	1	3
18	36	3	5	2	4	6	1
19	36	6	5	2	4	3	1
20	36	6	4	1	2	5	3
1	37	6	1	4	2	5	3
2	37	5	2	3	4	6	1
3	37	5	3	4	6	2	1
4	37	2	6	3	4	5	1
5	37	4	2	3	6	1	5
6	37	5	1	4	2	6	3
7	37	5	2	4	1	3	6
8	37	2	5	4	1	3	6
9	37	3	4	5	6	2	1
10	37	4	3	6	2	5	1
11	37	6	1	5	3	2	4
12	37	3	2	5	4	6	1
13	37	6	5	4	1	2	3
14	37	6	5	4	3	1	2
15	37	2	4	1	5	6	3
16	37	6	4	2	1	5	3
17	37	2	4	3	6	5	1
18	37	6	5	3	2	4	1
19	37	6	3	2	5	4	1
20	37	5	2	1	4	6	3
1	38	3	6	2	5	1	4
2	38	4	5	6	1	3	2
3	38	3	6	4	2	5	1
4	38	6	2	4	1	3	5
5	38	5	2	1	4	6	3
6	38	3	1	6	4	5	2
7	38	6	2	4	5	1	3
8	38	4	1	6	5	3	2
9	38	3	5	4	6	2	1
10	38	3	5	4	1	2	6
11	38	3	2	5	4	6	1
12	38	3	5	4	6	2	1
13	38	6	4	2	5	1	3
14	38	5	6	4	2	1	3
15	38	4	5	6	2	3	1
16	38	2	6	4	1	5	3
17	38	6	5	1	2	4	3
18	38	6	4	5	3	2	1
19	38	6	4	3	2	1	5
20	38	4	6	3	2	1	5
1	39	5	1	6	3	4	2
2	39	4	5	1	2	6	3
3	39	5	3	1	4	2	6
4	39	6	5	1	4	2	3
5	39	4	6	1	3	2	5
6	39	3	4	2	1	6	5
7	39	3	4	2	5	1	6
8	39	3	6	4	5	2	1
9	39	2	6	4	5	1	3
10	39	1	6	5	3	2	4
11	39	4	6	5	3	2	1
12	39	2	1	5	4	6	3
13	39	5	3	2	1	6	4
14	39	3	5	2	6	4	1
15	39	2	6	4	3	5	1
16	39	4	5	6	1	2	3
17	39	3	5	4	1	6	2
18	39	3	2	4	1	6	5
19	39	3	4	2	6	5	1
20	39	1	2	4	6	5	3
1	40	6	4	1	2	3	5
2	40	6	5	3	1	4	2
3	40	3	5	6	4	1	2
4	40	1	3	2	4	5	6
5	40	4	6	3	2	5	1
6	40	6	3	4	1	5	2
7	40	6	1	5	4	3	2
8	40	3	4	5	6	2	1
9	40	6	4	1	3	5	2
10	40	3	4	1	5	2	6
11	40	6	4	5	3	2	1
12	40	4	3	5	1	6	2
13	40	5	4	2	3	6	1
14	40	4	1	3	2	6	5
15	40	5	4	3	2	6	1
16	40	6	4	2	5	3	1
17	40	3	4	6	1	5	2
18	40	4	6	5	1	2	3
19	40	4	5	3	1	6	2
20	40	5	1	4	6	2	3
1	41	1	3	6	5	2	4
2	41	6	4	1	2	5	3
3	41	5	6	4	3	2	1
4	41	2	3	6	5	4	1
5	41	3	4	6	2	5	1
6	41	4	3	1	2	6	5
7	41	1	3	4	5	6	2
8	41	2	5	6	3	1	4
9	41	4	3	6	2	1	5
10	41	3	4	2	6	1	5
11	41	3	6	4	2	1	5
12	41	6	4	5	1	2	3
13	41	3	5	6	2	1	4
14	41	5	3	2	1	4	6
15	41	3	4	1	5	6	2
16	41	4	1	3	6	5	2
17	41	5	4	3	6	2	1
18	41	1	3	4	6	2	5
19	41	5	6	4	3	2	1
20	41	6	4	3	2	5	1
1	42	4	3	6	5	2	1
2	42	3	6	2	1	5	4
3	42	5	4	6	2	3	1
4	42	5	6	4	1	3	2
5	42	1	6	3	2	4	5
6	42	6	2	3	4	5	1
7	42	3	5	2	6	4	1
8	42	6	3	4	1	2	5
9	42	4	2	5	1	6	3
10	42	3	4	6	5	2	1
11	42	6	4	1	5	2	3
12	42	6	3	4	5	1	2
13	42	3	4	6	2	5	1
14	42	1	6	3	2	4	5
15	42	6	1	2	3	5	4
16	42	2	6	5	4	1	3
17	42	4	1	2	5	6	3
18	42	6	3	1	2	4	5
19	42	6	4	2	1	3	5
20	42	1	5	2	4	6	3
1	43	4	6	3	2	5	1
2	43	1	5	4	2	6	3
3	43	3	1	2	4	6	5
4	43	5	6	4	2	3	1
5	43	3	5	6	4	2	1
6	43	5	4	3	2	6	1
7	43	3	6	5	1	4	2
8	43	3	6	1	4	5	2
9	43	5	4	2	3	6	1
10	43	6	2	5	4	3	1
11	43	2	5	3	4	6	1
12	43	6	5	1	4	2	3
13	43	1	6	2	5	4	3
14	43	3	5	6	1	2	4
15	43	1	5	6	2	4	3
16	43	6	3	4	2	1	5
17	43	4	6	2	1	5	3
18	43	1	4	3	2	5	6
19	43	4	6	1	3	2	5
20	43	6	5	4	2	3	1
1	44	6	3	5	2	1	4
2	44	6	2	3	1	4	5
3	44	5	2	6	4	1	3
4	44	2	5	6	4	1	3
5	44	5	4	6	2	1	3
6	44	1	6	3	2	4	5
7	44	6	2	3	4	5	1
8	44	6	2	5	1	3	4
9	44	2	6	4	5	1	3
10	44	3	5	6	2	4	1
11	44	6	4	5	3	2	1
12	44	6	4	5	3	2	1
13	44	3	5	6	4	2	1
14	44	6	5	4	2	1	3
15	44	4	6	5	3	2	1
16	44	5	4	2	6	1	3
17	44	2	4	5	6	3	1
18	44	5	6	3	2	4	1
19	44	4	3	5	6	1	2
20	44	3	5	1	2	6	4
1	45	5	2	3	1	6	4
2	45	2	1	5	6	4	3
3	45	6	3	5	2	4	1
4	45	6	1	4	2	3	5
5	45	5	2	1	3	4	6
6	45	5	4	3	6	2	1
7	45	6	2	5	3	4	1
8	45	2	4	3	5	6	1
9	45	4	3	5	6	2	1
10	45	2	6	5	4	1	3
11	45	3	4	6	2	5	1
12	45	6	4	5	2	3	1
13	45	3	2	6	4	5	1
14	45	3	1	6	4	2	5
15	45	3	6	2	4	5	1
16	45	6	5	3	4	2	1
17	45	5	6	4	3	2	1
18	45	6	5	4	3	2	1
19	45	1	6	5	4	2	3
20	45	3	6	5	2	4	1
1	46	5	4	6	2	3	1
2	46	3	4	6	2	5	1
3	46	6	4	2	5	3	1
4	46	2	5	6	4	1	3
5	46	6	2	5	4	3	1
6	46	3	5	1	4	2	6
7	46	3	4	6	5	1	2
8	46	2	4	1	5	6	3
9	46	5	6	4	2	3	1
10	46	2	4	1	5	6	3
11	46	2	4	3	6	1	5
12	46	6	2	4	1	5	3
13	46	6	2	5	3	1	4
14	46	6	4	1	3	5	2
15	46	5	3	1	4	2	6
16	46	4	3	2	6	1	5
17	46	1	4	5	2	6	3
18	46	4	3	6	2	5	1
19	46	6	5	3	2	4	1
20	46	6	5	4	1	3	2
1	47	4	1	6	5	2	3
2	47	4	5	6	3	2	1
3	47	6	5	3	4	2	1
4	47	5	1	6	2	4	3
5	47	4	6	1	5	2	3
6	47	5	4	2	6	3	1
7	47	6	2	4	5	3	1
8	47	6	4	3	2	5	1
9	47	4	3	1	5	6	2
10	47	5	4	6	3	2	1
11	47	2	6	5	4	3	1
12	47	3	2	6	1	5	4
13	47	5	1	4	2	6	3
14	47	3	6	1	4	2	5
15	47	2	3	4	5	6	1
16	47	2	1	4	5	6	3
17	47	5	3	6	2	4	1
18	47	5	3	2	1	4	6
19	47	3	2	4	5	6	1
20	47	6	1	3	2	4	5
1	48	2	5	3	4	6	1
2	48	3	4	6	5	2	1
3	48	1	4	3	5	2	6
4	48	6	5	4	3	2	1
5	48	6	3	1	4	2	5
6	48	6	4	2	3	5	1
7	48	3	2	4	5	6	1
8	48	5	2	4	3	6	1
9	48	5	6	1	2	4	3
10	48	3	6	5	4	2	1
11	48	3	5	6	4	1	2
12	48	2	6	5	1	3	4
13	48	5	6	3	2	4	1
14	48	1	2	4	3	6	5
15	48	2	4	6	3	5	1
16	48	4	6	3	2	1	5
17	48	6	3	5	4	2	1
18	48	2	1	4	6	5	3
19	48	2	3	1	6	4	5
20	48	5	4	1	2	6	3
1	49	2	4	5	6	3	1
2	49	5	3	2	6	4	1
3	49	1	4	6	5	3	2
4	49	4	5	6	3	2	1
5	49	5	6	4	3	2	1
6	49	5	3	6	2	1	4
7	49	5	1	4	6	2	3
8	49	3	2	5	4	6	1
9	49	6	2	4	5	1	3
10	49	5	3	4	1	6	2
11	49	4	6	1	2	3	5
12	49	5	2	1	4	6	3
13	49	3	1	2	6	4	5
14	49	1	5	6	4	2	3
15	49	3	1	5	4	2	6
16	49	3	2	4	5	1	6
17	49	4	3	2	5	1	6
18	49	5	2	6	1	4	3
19	49	2	6	3	1	4	5
20	49	3	6	4	1	2	5
1	50	6	4	1	3	2	5
2	50	4	3	5	1	2	6
3	50	2	1	4	5	6	3
4	50	4	3	5	1	2	6
5	50	3	1	4	5	2	6
6	50	6	3	1	4	5	2
7	50	4	3	2	5	6	1
8	50	3	6	5	2	4	1
9	50	5	3	4	1	6	2
10	50	3	4	5	2	6	1
11	50	5	4	6	2	3	1
12	50	3	5	1	2	6	4
13	50	2	6	4	5	3	1
14	50	2	6	1	4	5	3
15	50	1	6	5	2	4	3
16	50	1	2	3	5	6	4
17	50	1	5	4	6	2	3
18	50	6	3	2	4	5	1
19	50	3	6	4	2	5	1
20	50	1	3	2	6	5	4
1	51	6	2	3	5	4	1
2	51	4	5	2	1	6	3
3	51	3	6	4	5	2	1
4	51	1	4	2	6	3	5
5	51	2	1	3	4	6	5
6	51	6	5	4	3	2	1
7	51	2	3	6	5	4	1
8	51	6	3	1	4	5	2
9	51	1	3	6	4	2	5
10	51	4	1	2	5	3	6
11	51	4	2	5	6	1	3
12	51	3	4	1	2	6	5
13	51	1	5	3	6	2	4
14	51	6	3	4	1	5	2
15	51	4	5	6	2	3	1
16	51	6	5	4	3	2	1
17	51	3	4	6	1	5	2
18	51	3	4	5	2	6	1
19	51	6	2	4	5	1	3
20	51	6	2	5	4	3	1
1	52	5	3	1	6	2	4
2	52	5	3	4	1	6	2
3	52	3	2	4	5	1	6
4	52	6	1	5	2	4	3
5	52	1	3	5	2	6	4
6	52	5	6	3	4	2	1
7	52	1	5	6	2	4	3
8	52	4	3	6	1	5	2
9	52	3	4	1	5	6	2
10	52	6	2	3	5	4	1
11	52	2	6	1	3	4	5
12	52	2	4	1	5	6	3
13	52	5	3	4	2	6	1
14	52	4	6	3	5	2	1
15	52	1	2	4	5	6	3
16	52	4	3	5	6	1	2
17	52	3	4	5	2	6	1
18	52	6	3	2	4	5	1
19	52	6	2	5	4	1	3
20	52	2	3	6	5	4	1
1	53	6	4	3	2	5	1
2	53	2	4	5	3	6	1
3	53	1	3	4	5	2	6
4	53	3	5	6	1	2	4
5	53	6	2	5	4	3	1
6	53	3	6	4	2	5	1
7	53	4	6	2	1	5	3
8	53	1	6	5	2	4	3
9	53	3	4	6	1	2	5
10	53	5	4	3	2	6	1
11	53	5	2	6	1	4	3
12	53	6	4	1	5	2	3
13	53	5	4	6	3	1	2
14	53	6	5	4	2	1	3
15	53	1	2	3	5	6	4
16	53	5	1	3	4	2	6
17	53	3	6	5	2	1	4
18	53	4	3	5	6	1	2
19	53	6	4	3	5	1	2
20	53	3	5	4	2	6	1
1	54	5	6	3	2	1	4
2	54	4	5	3	1	6	2
3	54	3	1	5	4	6	2
4	54	6	5	2	4	1	3
5	54	5	6	4	3	2	1
6	54	4	5	2	6	3	1
7	54	3	4	6	5	2	1
8	54	4	5	3	6	1	2
9	54	3	6	5	1	4	2
10	54	6	1	4	3	2	5
11	54	4	5	6	3	2	1
12	54	3	1	5	4	6	2
13	54	3	5	4	2	6	1
14	54	3	4	6	1	2	5
15	54	4	2	6	5	1	3
16	54	5	4	1	3	6	2
17	54	6	2	3	4	5	1
18	54	6	4	2	5	1	3
19	54	6	3	2	4	1	5
20	54	5	6	3	1	4	2
1	55	6	5	4	2	3	1
2	55	6	5	4	2	1	3
3	55	3	5	6	1	2	4
4	55	5	4	3	6	2	1
5	55	5	4	3	2	6	1
6	55	5	4	6	3	2	1
7	55	5	2	6	3	1	4
8	55	6	1	5	2	4	3
9	55	6	5	4	3	1	2
10	55	3	4	5	2	6	1
11	55	5	6	4	3	2	1
12	55	5	4	6	2	1	3
13	55	4	1	3	2	5	6
14	55	3	6	2	4	5	1
15	55	1	5	4	2	6	3
16	55	5	4	2	6	3	1
17	55	4	6	3	1	5	2
18	55	1	4	3	5	6	2
19	55	3	5	4	1	6	2
20	55	3	4	5	2	6	1
1	56	5	6	4	1	2	3
2	56	2	4	5	3	6	1
3	56	6	5	1	4	2	3
4	56	2	5	4	3	6	1
5	56	6	2	5	1	4	3
6	56	5	6	1	4	3	2
7	56	6	1	3	4	2	5
8	56	4	2	6	1	3	5
9	56	6	4	3	2	5	1
10	56	4	1	3	2	6	5
11	56	1	4	6	5	3	2
12	56	4	5	6	2	1	3
13	56	3	6	1	5	2	4
14	56	4	3	5	2	6	1
15	56	6	2	5	4	1	3
16	56	6	5	1	4	2	3
17	56	3	4	2	6	5	1
18	56	3	4	1	6	5	2
19	56	1	3	4	2	5	6
20	56	3	2	5	4	6	1
1	57	3	4	1	2	5	6
2	57	6	5	2	4	1	3
3	57	3	6	4	2	5	1
4	57	5	4	1	2	3	6
5	57	6	4	3	1	2	5
6	57	3	2	4	6	5	1
7	57	6	4	5	3	1	2
8	57	5	4	2	3	6	1
9	57	5	3	4	2	6	1
10	57	3	4	6	2	5	1
11	57	6	4	5	3	2	1
12	57	5	6	1	2	4	3
13	57	3	4	6	1	2	5
14	57	6	4	5	1	2	3
15	57	4	2	3	6	5	1
16	57	5	2	4	1	6	3
17	57	4	5	6	2	3	1
18	57	5	6	4	2	1	3
19	57	4	5	6	2	1	3
20	57	1	6	4	3	5	2
1	58	4	5	1	6	3	2
2	58	5	1	3	6	2	4
3	58	6	3	5	4	2	1
4	58	2	6	1	3	4	5
5	58	5	2	1	6	4	3
6	58	6	3	1	5	4	2
7	58	2	1	5	3	6	4
8	58	6	1	3	5	2	4
9	58	3	4	2	1	5	6
10	58	6	1	4	2	5	3
11	58	5	3	4	6	2	1
12	58	3	4	2	6	5	1
13	58	1	3	4	2	6	5
14	58	6	2	1	4	5	3
15	58	4	3	6	5	1	2
16	58	5	4	6	1	2	3
17	58	6	4	3	5	1	2
18	58	1	4	6	3	5	2
19	58	5	3	4	6	2	1
20	58	2	6	4	5	3	1
1	59	6	2	5	3	1	4
2	59	4	3	1	2	6	5
3	59	3	4	1	5	2	6
4	59	3	5	6	2	4	1
5	59	2	5	3	1	6	4
6	59	6	3	2	5	4	1
7	59	4	6	3	2	5	1
8	59	2	4	6	5	3	1
9	59	5	2	6	4	1	3
10	59	5	6	1	2	4	3
11	59	2	5	6	4	3	1
12	59	3	6	5	4	1	2
13	59	5	2	4	1	6	3
14	59	4	3	1	5	6	2
15	59	5	4	1	6	3	2
16	59	3	6	1	4	5	2
17	59	3	5	1	2	4	6
18	59	4	5	6	2	1	3
19	59	6	3	4	2	1	5
20	59	6	1	4	5	2	3
1	60	3	4	5	6	1	2
2	60	4	2	1	3	6	5
3	60	1	5	2	3	6	4
4	60	4	5	2	1	6	3
5	60	4	5	3	6	2	1
6	60	5	6	4	1	3	2
7	60	6	4	5	1	2	3
8	60	1	4	5	6	2	3
9	60	5	1	6	3	4	2
10	60	4	6	3	1	2	5
11	60	6	2	3	4	5	1
12	60	6	2	4	1	5	3
13	60	4	3	1	2	6	5
14	60	4	5	1	3	2	6
15	60	5	4	3	6	2	1
16	60	6	3	4	1	5	2
17	60	5	6	3	4	2	1
18	60	1	4	6	3	2	5
19	60	3	2	1	6	5	4
20	60	3	4	6	2	5	1
1	61	5	2	1	3	4	6
2	61	5	6	4	2	1	3
3	61	1	4	3	2	6	5
4	61	5	4	3	2	6	1
5	61	5	6	3	4	1	2
6	61	1	3	4	2	6	5
7	61	2	1	3	4	6	5
8	61	4	6	5	2	3	1
9	61	5	6	3	2	4	1
10	61	6	5	4	1	2	3
11	61	4	6	2	5	3	1
12	61	6	5	4	3	2	1
13	61	6	4	5	2	1	3
14	61	5	2	6	4	1	3
15	61	4	3	6	5	2	1
16	61	5	3	6	4	2	1
17	61	1	6	4	5	2	3
18	61	4	1	2	6	5	3
19	61	5	2	6	3	4	1
20	61	4	3	5	2	6	1
1	62	1	5	4	2	3	6
2	62	5	2	4	1	6	3
3	62	2	5	6	4	3	1
4	62	6	5	3	4	2	1
5	62	5	2	1	6	4	3
6	62	4	3	6	2	5	1
7	62	3	5	4	6	1	2
8	62	1	2	4	6	5	3
9	62	5	4	2	1	6	3
10	62	3	4	1	6	2	5
11	62	6	5	4	3	2	1
12	62	3	6	5	4	1	2
13	62	4	6	3	5	2	1
14	62	4	5	6	3	1	2
15	62	2	6	1	4	5	3
16	62	5	1	4	2	6	3
17	62	3	4	2	6	5	1
18	62	2	4	3	1	5	6
19	62	5	2	3	4	6	1
20	62	3	4	5	6	2	1
1	63	6	3	5	2	4	1
2	63	3	6	4	2	5	1
3	63	3	4	2	1	6	5
4	63	6	4	3	1	2	5
5	63	1	6	4	5	2	3
6	63	6	3	2	5	4	1
7	63	6	5	4	2	1	3
8	63	6	2	4	1	3	5
9	63	2	3	4	6	5	1
10	63	4	2	6	3	5	1
11	63	5	2	6	1	4	3
12	63	6	5	4	1	2	3
13	63	5	4	3	1	2	6
14	63	5	4	3	6	1	2
15	63	1	3	4	2	6	5
16	63	5	4	2	6	1	3
17	63	4	6	5	2	1	3
18	63	5	1	3	2	4	6
19	63	6	4	3	1	5	2
20	63	3	4	6	5	2	1
1	64	4	1	3	6	2	5
2	64	6	4	5	1	2	3
3	64	6	5	2	4	3	1
4	64	4	3	6	5	2	1
5	64	1	5	6	3	4	2
6	64	3	2	5	1	6	4
7	64	6	3	1	2	5	4
8	64	5	4	3	2	6	1
9	64	4	6	5	2	1	3
10	64	6	2	3	4	5	1
11	64	3	2	6	4	5	1
12	64	4	3	5	2	6	1
13	64	2	3	4	5	6	1
14	64	1	2	4	5	6	3
15	64	5	6	1	4	3	2
16	64	5	3	6	1	4	2
17	64	6	5	3	2	1	4
18	64	3	4	1	2	6	5
19	64	2	5	1	6	4	3
20	64	5	4	3	2	6	1
1	65	5	4	2	1	6	3
2	65	5	6	4	1	3	2
3	65	5	3	2	1	6	4
4	65	2	5	3	6	4	1
5	65	3	2	4	6	1	5
6	65	4	5	2	1	3	6
7	65	3	4	5	2	6	1
8	65	5	4	2	3	6	1
9	65	3	4	1	2	6	5
10	65	5	6	3	4	2	1
11	65	6	1	4	3	5	2
12	65	4	3	6	1	2	5
13	65	5	3	4	2	6	1
14	65	6	2	3	4	5	1
15	65	1	2	6	5	4	3
16	65	6	4	5	3	2	1
17	65	1	3	4	2	6	5
18	65	4	5	1	6	2	3
19	65	5	6	4	3	2	1
20	65	6	4	1	3	5	2
1	66	3	5	6	1	2	4
2	66	4	6	5	2	1	3
3	66	3	2	5	4	6	1
4	66	6	3	4	5	1	2
5	66	6	3	5	4	2	1
6	66	5	4	3	2	6	1
7	66	3	2	6	4	1	5
8	66	6	1	3	2	5	4
9	66	1	4	3	2	5	6
10	66	6	2	4	1	5	3
11	66	5	6	3	2	4	1
12	66	1	4	2	6	3	5
13	66	5	4	2	3	6	1
14	66	4	3	5	6	2	1
15	66	5	2	1	6	4	3
16	66	3	4	6	1	2	5
17	66	6	4	1	3	2	5
18	66	2	1	4	5	6	3
19	66	1	2	4	3	6	5
20	66	3	4	2	5	6	1
1	67	2	1	3	6	5	4
2	67	5	1	3	4	2	6
3	67	5	2	3	6	1	4
4	67	6	2	5	1	4	3
5	67	3	4	2	6	5	1
6	67	1	6	4	5	2	3
7	67	4	6	5	2	1	3
8	67	5	4	2	6	3	1
9	67	6	2	4	5	3	1
10	67	6	5	4	3	2	1
11	67	5	6	4	3	1	2
12	67	6	4	2	3	5	1
13	67	5	2	3	6	4	1
14	67	5	1	3	2	6	4
15	67	4	1	3	5	2	6
16	67	3	6	4	2	5	1
17	67	3	6	5	2	1	4
18	67	6	4	1	3	5	2
19	67	3	4	6	5	1	2
20	67	3	2	4	5	6	1
1	68	6	4	3	1	2	5
2	68	1	3	6	2	4	5
3	68	6	5	4	2	1	3
4	68	6	5	2	3	4	1
5	68	6	4	1	3	5	2
6	68	6	5	4	2	1	3
7	68	2	3	4	6	1	5
8	68	6	4	1	3	5	2
9	68	4	3	6	1	5	2
10	68	6	2	1	5	4	3
11	68	4	5	6	2	3	1
12	68	4	3	6	5	1	2
13	68	6	3	4	2	1	5
14	68	3	4	5	2	1	6
15	68	5	6	4	1	3	2
16	68	5	3	1	4	6	2
17	68	4	5	3	2	6	1
18	68	2	4	5	3	6	1
19	68	6	2	4	5	3	1
20	68	5	4	6	1	2	3
1	69	5	6	2	3	1	4
2	69	6	2	4	5	1	3
3	69	2	1	4	6	5	3
4	69	6	5	3	1	4	2
5	69	6	5	2	1	4	3
6	69	6	5	4	3	1	2
7	69	5	6	2	1	4	3
8	69	3	4	6	2	5	1
9	69	6	5	4	2	1	3
10	69	5	4	2	6	1	3
11	69	5	6	2	4	3	1
12	69	5	6	4	1	2	3
13	69	6	4	3	1	2	5
14	69	6	5	4	2	3	1
15	69	1	4	3	6	2	5
16	69	4	6	5	1	2	3
17	69	5	2	1	6	4	3
18	69	6	2	1	5	4	3
19	69	5	3	1	6	4	2
20	69	1	5	6	2	4	3
1	70	1	4	5	6	3	2
2	70	3	1	5	4	2	6
3	70	3	5	4	2	6	1
4	70	3	6	1	4	2	5
5	70	6	5	4	3	2	1
6	70	6	2	1	5	4	3
7	70	3	6	2	4	5	1
8	70	2	6	4	5	1	3
9	70	4	1	3	5	6	2
10	70	6	4	2	3	1	5
11	70	6	4	5	3	2	1
12	70	3	4	6	5	2	1
13	70	3	5	6	1	2	4
14	70	2	3	6	5	4	1
15	70	6	1	5	4	3	2
16	70	2	5	3	4	6	1
17	70	5	4	3	6	1	2
18	70	5	4	6	1	2	3
19	70	5	4	3	6	1	2
20	70	6	3	4	5	2	1
1	71	2	5	6	4	1	3
2	71	1	4	6	5	2	3
3	71	3	5	6	2	4	1
4	71	3	6	4	1	2	5
5	71	2	6	5	3	1	4
6	71	6	5	3	1	4	2
7	71	5	1	4	3	6	2
8	71	5	6	4	1	3	2
9	71	5	6	4	2	3	1
10	71	4	2	6	1	3	5
11	71	5	3	4	6	2	1
12	71	2	4	3	1	6	5
13	71	5	2	4	6	1	3
14	71	6	4	3	2	5	1
15	71	2	5	3	4	6	1
16	71	4	6	5	1	2	3
17	71	5	1	4	6	2	3
18	71	5	4	2	6	1	3
19	71	6	4	5	1	2	3
20	71	1	2	4	6	5	3
1	72	6	4	3	5	2	1
2	72	5	4	6	2	1	3
3	72	6	4	1	2	3	5
4	72	6	4	1	5	2	3
5	72	5	6	4	3	2	1
6	72	5	3	6	2	1	4
7	72	5	3	4	2	1	6
8	72	6	4	3	5	2	1
9	72	6	4	3	1	5	2
10	72	5	6	1	2	4	3
11	72	6	2	4	3	1	5
12	72	3	4	5	6	2	1
13	72	4	2	3	6	5	1
14	72	3	6	4	1	2	5
15	72	4	6	2	5	1	3
16	72	2	6	1	5	3	4
17	72	2	6	3	4	5	1
18	72	6	2	4	3	5	1
19	72	6	2	4	1	5	3
20	72	2	6	5	3	1	4
1	73	3	6	4	1	2	5
2	73	2	1	3	6	4	5
3	73	6	2	1	5	4	3
4	73	5	3	6	1	4	2
5	73	3	4	6	2	5	1
6	73	6	5	3	1	2	4
7	73	6	5	4	2	1	3
8	73	1	6	4	3	5	2
9	73	6	3	1	2	4	5
10	73	4	5	3	2	6	1
11	73	5	3	6	2	4	1
12	73	1	2	4	3	6	5
13	73	5	6	4	3	2	1
14	73	6	3	2	4	1	5
15	73	3	5	6	4	2	1
16	73	6	4	3	5	2	1
17	73	5	4	6	3	2	1
18	73	5	2	6	3	4	1
19	73	5	3	4	1	6	2
20	73	6	4	2	5	1	3
1	74	3	2	5	4	6	1
2	74	6	4	2	5	3	1
3	74	5	6	3	2	1	4
4	74	3	2	6	5	4	1
5	74	3	4	6	2	5	1
6	74	2	6	4	3	5	1
7	74	5	6	2	3	4	1
8	74	3	6	5	2	4	1
9	74	6	1	5	3	2	4
10	74	3	4	1	2	6	5
11	74	3	6	5	4	1	2
12	74	4	2	3	5	6	1
13	74	6	4	2	3	5	1
14	74	4	5	6	2	3	1
15	74	6	3	4	1	5	2
16	74	1	4	6	2	5	3
17	74	3	2	5	4	6	1
18	74	1	6	4	2	5	3
19	74	3	6	4	1	5	2
20	74	6	2	4	3	5	1
1	75	3	6	5	4	1	2
2	75	2	5	6	3	4	1
3	75	5	2	6	4	1	3
4	75	4	6	3	5	2	1
5	75	5	3	4	2	6	1
6	75	1	3	4	6	2	5
7	75	6	2	5	1	4	3
8	75	6	4	3	5	1	2
9	75	4	2	3	5	1	6
10	75	3	1	6	5	2	4
11	75	1	4	3	6	2	5
12	75	5	3	6	4	1	2
13	75	6	2	4	5	1	3
14	75	3	5	4	2	6	1
15	75	4	5	1	6	2	3
16	75	1	2	4	5	3	6
17	75	3	6	5	4	2	1
18	75	6	5	2	3	4	1
19	75	3	6	4	2	5	1
20	75	6	2	5	3	4	1
1	76	5	2	4	6	3	1
2	76	4	5	2	1	6	3
3	76	6	5	4	2	3	1
4	76	4	6	1	3	5	2
5	76	4	2	1	5	6	3
6	76	2	3	6	4	5	1
7	76	4	5	6	2	3	1
8	76	6	2	5	3	4	1
9	76	5	3	4	1	6	2
10	76	4	1	6	2	3	5
11	76	3	1	2	4	6	5
12	76	6	3	4	2	5	1
13	76	2	4	3	1	6	5
14	76	5	2	6	4	1	3
15	76	6	3	2	4	1	5
16	76	4	2	5	3	6	1
17	76	2	5	4	6	1	3
18	76	5	1	6	4	3	2
19	76	6	3	5	2	4	1
20	76	5	2	6	3	4	1
1	77	1	5	3	4	2	6
2	77	5	2	6	3	4	1
3	77	4	6	3	2	5	1
4	77	6	2	1	3	4	5
5	77	2	4	3	5	6	1
6	77	3	4	5	2	6	1
7	77	4	2	5	1	6	3
8	77	1	6	4	2	5	3
9	77	5	4	6	2	3	1
10	77	3	6	4	1	5	2
11	77	2	1	4	5	6	3
12	77	4	1	6	3	2	5
13	77	3	2	5	4	1	6
14	77	2	4	6	5	1	3
15	77	5	3	6	2	1	4
16	77	6	1	3	2	4	5
17	77	5	3	6	2	4	1
18	77	6	3	2	5	1	4
19	77	4	6	2	5	3	1
20	77	6	4	5	2	1	3
1	78	5	2	4	3	1	6
2	78	1	6	5	2	4	3
3	78	1	2	5	6	4	3
4	78	6	2	4	5	3	1
5	78	2	5	6	1	4	3
6	78	5	6	2	1	4	3
7	78	5	3	2	4	6	1
8	78	2	3	6	4	5	1
9	78	5	2	4	6	1	3
10	78	4	1	2	3	6	5
11	78	3	4	6	2	5	1
12	78	3	4	1	6	2	5
13	78	3	5	2	4	6	1
14	78	3	5	4	1	2	6
15	78	3	1	2	4	6	5
16	78	3	4	6	5	1	2
17	78	1	4	6	3	5	2
18	78	5	6	4	2	3	1
19	78	6	5	3	4	2	1
20	78	2	1	5	6	4	3
1	79	2	6	1	4	3	5
2	79	6	1	2	4	3	5
3	79	6	3	2	4	1	5
4	79	5	6	4	2	1	3
5	79	6	1	4	3	2	5
6	79	5	4	3	6	2	1
7	79	6	2	3	5	4	1
8	79	2	5	6	4	1	3
9	79	6	2	1	4	5	3
10	79	6	2	3	4	5	1
11	79	5	6	1	4	3	2
12	79	3	5	4	2	1	6
13	79	6	5	3	4	2	1
14	79	3	4	2	6	5	1
15	79	6	2	5	3	4	1
16	79	3	5	4	6	1	2
17	79	6	1	5	2	4	3
18	79	6	3	1	4	5	2
19	79	1	6	4	2	5	3
20	79	1	6	5	3	2	4
1	80	6	2	4	5	1	3
2	80	3	2	6	4	5	1
3	80	1	5	4	2	6	3
4	80	6	3	2	1	4	5
5	80	6	4	3	2	5	1
6	80	6	3	4	1	5	2
7	80	4	2	3	5	6	1
8	80	3	5	1	6	2	4
9	80	1	4	3	2	6	5
10	80	6	4	3	5	1	2
11	80	5	2	3	6	4	1
12	80	1	2	3	5	4	6
13	80	5	3	4	6	1	2
14	80	3	5	6	2	4	1
15	80	6	5	3	2	4	1
16	80	3	6	1	2	4	5
17	80	6	3	2	5	4	1
18	80	6	4	5	2	3	1
19	80	3	5	4	6	2	1
20	80	3	5	4	2	6	1
1	81	6	1	3	2	5	4
2	81	6	5	3	4	2	1
3	81	4	1	3	2	6	5
4	81	6	5	3	4	1	2
5	81	5	4	3	2	1	6
6	81	3	6	2	4	1	5
7	81	3	4	2	1	6	5
8	81	6	4	3	5	2	1
9	81	3	1	4	6	5	2
10	81	6	1	3	5	4	2
11	81	4	6	1	3	2	5
12	81	5	2	4	3	6	1
13	81	1	4	5	2	6	3
14	81	4	5	2	6	1	3
15	81	6	4	2	5	3	1
16	81	3	6	5	2	4	1
17	81	4	3	1	2	6	5
18	81	3	6	1	4	2	5
19	81	6	4	5	1	3	2
20	81	6	5	3	2	1	4
1	82	6	4	5	3	2	1
2	82	1	5	4	2	6	3
3	82	3	2	4	6	1	5
4	82	5	4	3	2	6	1
5	82	4	2	3	1	5	6
6	82	4	1	6	2	3	5
7	82	6	1	2	3	5	4
8	82	6	4	3	2	5	1
9	82	6	3	5	4	2	1
10	82	5	4	1	3	6	2
11	82	4	3	1	5	2	6
12	82	6	4	3	2	5	1
13	82	6	4	2	1	5	3
14	82	2	6	4	1	5	3
15	82	3	5	2	6	4	1
16	82	6	4	3	2	5	1
17	82	4	1	6	3	2	5
18	82	4	1	2	3	6	5
19	82	1	3	6	5	2	4
20	82	5	6	2	4	1	3
1	83	5	4	1	2	6	3
2	83	2	5	3	4	6	1
3	83	2	5	1	4	6	3
4	83	6	2	4	1	5	3
5	83	2	6	3	1	4	5
6	83	5	1	4	3	6	2
7	83	4	6	5	1	2	3
8	83	6	2	3	4	5	1
9	83	5	1	2	6	3	4
10	83	3	1	6	5	2	4
11	83	2	4	6	1	5	3
12	83	3	4	6	2	5	1
13	83	3	1	4	5	6	2
14	83	6	5	1	3	2	4
15	83	2	5	6	4	3	1
16	83	6	1	4	3	2	5
17	83	6	5	4	3	1	2
18	83	6	3	4	5	1	2
19	83	2	5	4	1	3	6
20	83	5	6	4	3	2	1
1	84	4	6	3	5	2	1
2	84	1	6	5	4	2	3
3	84	5	6	2	3	4	1
4	84	5	1	6	2	3	4
5	84	6	2	4	3	5	1
6	84	6	5	3	2	4	1
7	84	5	2	3	1	4	6
8	84	4	6	3	1	2	5
9	84	5	1	4	2	6	3
10	84	6	1	4	3	2	5
11	84	5	6	2	4	1	3
12	84	1	2	6	5	4	3
13	84	6	5	4	3	2	1
14	84	4	3	5	6	2	1
15	84	3	2	4	1	6	5
16	84	2	6	5	4	3	1
17	84	1	2	6	5	4	3
18	84	2	6	1	3	4	5
19	84	4	6	3	5	2	1
20	84	5	4	1	3	2	6
1	85	5	6	4	2	3	1
2	85	5	4	2	6	1	3
3	85	6	5	3	2	4	1
4	85	2	4	3	1	5	6
5	85	3	4	1	2	6	5
6	85	6	5	2	1	3	4
7	85	4	2	6	3	5	1
8	85	2	4	6	3	5	1
9	85	4	6	1	3	2	5
10	85	5	4	3	2	6	1
11	85	5	6	3	4	2	1
12	85	5	6	3	1	4	2
13	85	1	4	5	2	6	3
14	85	1	6	4	5	3	2
15	85	6	4	3	2	5	1
16	85	5	3	2	1	6	4
17	85	3	5	6	1	2	4
18	85	4	1	6	3	2	5
19	85	5	6	3	4	2	1
20	85	6	4	3	1	2	5
1	86	4	3	5	6	2	1
2	86	5	2	4	1	6	3
3	86	3	2	5	6	4	1
4	86	6	4	5	1	3	2
5	86	6	3	4	5	2	1
6	86	6	1	3	4	5	2
7	86	4	3	6	5	2	1
8	86	4	6	2	5	1	3
9	86	2	4	6	3	1	5
10	86	3	6	5	4	2	1
11	86	4	6	1	3	2	5
12	86	6	2	5	4	3	1
13	86	6	4	3	1	2	5
14	86	2	3	4	5	6	1
15	86	4	5	3	1	6	2
16	86	6	5	1	3	4	2
17	86	1	6	4	3	5	2
18	86	4	6	5	2	3	1
19	86	4	1	2	5	6	3
20	86	6	1	4	2	3	5
1	87	4	2	3	6	5	1
2	87	5	1	4	6	2	3
3	87	6	5	3	1	2	4
4	87	6	4	3	2	1	5
5	87	4	1	3	2	5	6
6	87	6	2	3	4	5	1
7	87	4	6	1	5	2	3
8	87	2	3	1	4	6	5
9	87	6	1	4	3	2	5
10	87	6	1	2	3	5	4
11	87	1	5	6	2	4	3
12	87	3	2	5	4	6	1
13	87	2	3	4	6	1	5
14	87	5	4	6	2	1	3
15	87	5	4	1	2	3	6
16	87	1	2	4	5	6	3
17	87	2	4	1	3	6	5
18	87	3	6	4	2	1	5
19	87	6	2	5	4	3	1
20	87	6	3	4	5	2	1
1	88	6	5	3	2	4	1
2	88	3	4	6	1	5	2
3	88	2	3	5	1	6	4
4	88	1	6	4	5	3	2
5	88	6	4	3	2	1	5
6	88	6	5	3	2	4	1
7	88	4	1	6	2	3	5
8	88	6	2	5	4	1	3
9	88	6	1	3	5	4	2
10	88	5	4	6	3	2	1
11	88	3	5	6	1	2	4
12	88	4	6	5	2	3	1
13	88	2	4	3	1	5	6
14	88	3	4	6	1	2	5
15	88	5	6	1	2	4	3
16	88	2	4	3	6	1	5
17	88	3	4	1	6	2	5
18	88	4	2	5	1	6	3
19	88	6	5	2	4	3	1
20	88	5	3	6	4	1	2
1	89	3	1	4	6	2	5
2	89	4	6	1	5	2	3
3	89	6	2	1	3	4	5
4	89	2	6	3	1	4	5
5	89	4	5	1	6	3	2
6	89	3	6	5	4	1	2
7	89	2	1	5	3	4	6
8	89	3	6	4	2	5	1
9	89	3	4	6	5	2	1
10	89	4	2	3	6	5	1
11	89	3	5	6	2	1	4
12	89	6	3	4	1	2	5
13	89	5	4	6	2	1	3
14	89	4	5	6	2	3	1
15	89	3	1	5	4	2	6
16	89	1	5	2	6	4	3
17	89	5	3	4	6	2	1
18	89	3	2	5	4	6	1
19	89	6	3	2	4	5	1
20	89	6	4	3	2	1	5
1	90	6	2	4	5	3	1
2	90	3	4	1	2	6	5
3	90	6	1	4	3	5	2
4	90	1	6	3	2	5	4
5	90	6	5	2	3	4	1
6	90	6	1	4	5	2	3
7	90	4	6	3	1	2	5
8	90	5	3	6	2	4	1
9	90	3	4	1	6	2	5
10	90	5	1	2	6	4	3
11	90	3	2	5	6	4	1
12	90	3	4	6	5	2	1
13	90	2	4	6	1	5	3
14	90	1	3	4	2	5	6
15	90	5	1	3	4	2	6
16	90	5	3	4	2	6	1
17	90	3	2	4	5	6	1
18	90	5	4	3	6	2	1
19	90	1	6	3	4	2	5
20	90	4	3	6	5	1	2
1	91	5	2	6	4	3	1
2	91	5	6	4	2	3	1
3	91	5	3	6	1	4	2
4	91	6	4	2	1	5	3
5	91	1	6	5	2	4	3
6	91	2	6	4	5	3	1
7	91	5	4	6	2	1	3
8	91	2	6	3	5	4	1
9	91	3	5	6	2	4	1
10	91	3	5	2	1	4	6
11	91	5	6	4	2	3	1
12	91	6	2	3	4	5	1
13	91	6	4	1	2	5	3
14	91	5	2	6	3	4	1
15	91	6	5	4	1	2	3
16	91	3	5	1	6	2	4
17	91	3	4	1	2	5	6
18	91	6	2	4	1	5	3
19	91	5	2	4	1	6	3
20	91	3	4	2	1	6	5
1	92	3	1	6	4	2	5
2	92	4	6	3	1	2	5
3	92	6	1	5	4	2	3
4	92	6	3	1	2	5	4
5	92	5	6	2	1	4	3
6	92	5	6	4	2	1	3
7	92	3	6	4	1	2	5
8	92	5	6	1	2	3	4
9	92	5	4	2	6	3	1
10	92	3	5	6	2	1	4
11	92	5	2	6	4	3	1
12	92	4	6	5	2	1	3
13	92	1	5	3	2	4	6
14	92	2	6	3	4	5	1
15	92	5	6	4	2	3	1
16	92	6	4	3	5	2	1
17	92	5	6	1	4	3	2
18	92	5	3	4	6	2	1
19	92	6	1	4	2	3	5
20	92	6	3	4	1	2	5
1	93	3	5	6	4	2	1
2	93	3	4	2	5	6	1
3	93	3	5	4	6	2	1
4	93	3	4	6	2	1	5
5	93	6	4	3	2	5	1
6	93	4	3	5	6	2	1
7	93	1	6	4	3	2	5
8	93	3	6	2	5	4	1
9	93	3	6	4	2	5	1
10	93	2	5	4	6	3	1
11	93	6	5	4	1	3	2
12	93	4	3	5	1	2	6
13	93	3	2	4	5	6	1
14	93	5	1	3	6	2	4
15	93	4	2	1	3	6	5
16	93	4	5	3	1	6	2
17	93	6	3	2	4	5	1
18	93	4	1	6	2	5	3
19	93	3	6	4	1	5	2
20	93	3	2	1	4	6	5
1	94	5	6	1	2	4	3
2	94	3	4	5	6	2	1
3	94	6	3	4	2	1	5
4	94	5	4	3	6	2	1
5	94	3	1	6	5	4	2
6	94	5	2	3	4	6	1
7	94	6	5	4	1	2	3
8	94	4	5	6	3	2	1
9	94	6	3	4	2	5	1
10	94	5	6	1	4	2	3
11	94	2	4	5	3	6	1
12	94	3	5	6	4	2	1
13	94	6	3	5	1	4	2
14	94	3	4	6	5	2	1
15	94	5	3	4	1	6	2
16	94	6	5	4	1	2	3
17	94	6	4	1	2	3	5
18	94	3	2	5	4	6	1
19	94	1	4	3	2	6	5
20	94	3	2	4	6	5	1
1	95	1	3	2	4	6	5
2	95	4	2	3	1	6	5
3	95	6	5	4	3	2	1
4	95	6	4	5	1	2	3
5	95	4	6	3	2	1	5
6	95	6	1	4	2	3	5
7	95	6	3	4	1	5	2
8	95	3	2	6	4	1	5
9	95	1	4	6	3	2	5
10	95	1	3	2	5	6	4
11	95	4	6	2	3	1	5
12	95	5	6	2	1	4	3
13	95	5	6	3	4	2	1
14	95	6	3	4	2	5	1
15	95	5	3	2	4	6	1
16	95	2	1	3	4	5	6
17	95	6	5	3	2	4	1
18	95	3	4	5	6	1	2
19	95	4	5	3	6	2	1
20	95	6	3	1	5	2	4
1	96	3	4	5	1	6	2
2	96	6	3	5	2	4	1
3	96	5	1	4	3	6	2
4	96	6	1	2	4	3	5
5	96	5	6	3	4	2	1
6	96	4	6	5	3	1	2
7	96	6	5	2	4	3	1
8	96	3	4	5	6	1	2
9	96	6	5	3	1	4	2
10	96	4	3	1	6	2	5
11	96	3	1	5	6	2	4
12	96	2	5	6	4	3	1
13	96	6	5	4	1	2	3
14	96	5	2	3	4	6	1
15	96	5	4	1	6	2	3
16	96	6	2	5	4	3	1
17	96	2	4	6	3	1	5
18	96	6	3	4	2	5	1
19	96	6	5	3	4	1	2
20	96	3	4	6	5	2	1
1	97	3	5	4	2	6	1
2	97	6	2	1	3	5	4
3	97	3	4	5	1	6	2
4	97	1	6	4	3	2	5
5	97	6	4	3	2	5	1
6	97	5	1	4	6	3	2
7	97	6	5	1	3	2	4
8	97	6	4	5	3	1	2
9	97	3	2	4	5	6	1
10	97	6	4	3	5	2	1
11	97	4	3	6	2	1	5
12	97	1	4	5	6	3	2
13	97	3	4	6	5	2	1
14	97	3	6	1	2	4	5
15	97	6	1	2	5	4	3
16	97	2	6	5	1	3	4
17	97	5	2	4	1	3	6
18	97	6	3	2	4	1	5
19	97	4	2	6	3	5	1
20	97	3	2	5	1	6	4
1	98	5	6	4	2	1	3
2	98	2	1	3	4	6	5
3	98	3	4	2	5	6	1
4	98	1	4	3	2	5	6
5	98	3	6	5	4	2	1
6	98	6	1	4	2	3	5
7	98	5	6	2	3	1	4
8	98	5	3	6	4	1	2
9	98	5	2	4	6	3	1
10	98	5	3	4	2	6	1
11	98	6	4	5	2	1	3
12	98	4	6	5	3	2	1
13	98	3	6	1	5	4	2
14	98	3	4	1	2	6	5
15	98	3	5	6	2	4	1
16	98	5	1	4	6	2	3
17	98	6	4	3	2	1	5
18	98	6	2	3	5	4	1
19	98	5	2	1	3	6	4
20	98	3	2	4	5	6	1
1	99	3	4	6	2	5	1
2	99	3	4	2	5	6	1
3	99	3	2	6	4	1	5
4	99	4	1	5	2	6	3
5	99	5	4	3	1	6	2
6	99	6	5	3	4	2	1
7	99	6	5	3	4	2	1
8	99	3	5	1	2	6	4
9	99	5	3	2	4	6	1
10	99	3	2	5	6	4	1
11	99	5	1	6	3	2	4
12	99	6	2	4	3	5	1
13	99	5	2	6	4	3	1
14	99	5	6	3	2	4	1
15	99	3	4	1	5	6	2
16	99	1	2	4	5	6	3
17	99	6	1	4	5	2	3
18	99	6	5	1	4	2	3
19	99	3	5	6	2	4	1
20	99	6	4	2	5	1	3
1	100	3	4	6	2	1	5
2	100	1	6	3	4	2	5
3	100	3	6	4	2	5	1
4	100	2	3	4	1	6	5
5	100	6	5	2	4	3	1
6	100	6	4	5	3	2	1
7	100	3	2	6	4	5	1
8	100	4	3	1	5	2	6
9	100	1	5	4	6	3	2
10	100	2	3	4	6	5	1
11	100	6	3	5	4	1	2
12	100	6	3	4	5	2	1
13	100	5	2	3	6	4	1
14	100	5	3	2	6	4	1
15	100	3	4	6	1	5	2
16	100	4	3	1	6	5	2
17	100	6	3	1	4	5	2
18	100	4	2	3	1	5	6
19	100	5	1	6	2	3	4
[truncated: 1 more rows]

## Sheet: tab9
(1)Ranking statistics for each algorithm: subtotal-counts									(2)Ranking statistics for each algorithm: percentage
NO	[16]	[17]	[18]	[45]	[46]	Ours			NO	[16]	[17]	[18]	[45]	[46]	Ours	SUM
1	180	192	247	319	307	755			1	0.09	0.096	0.1235	0.1595	0.1535	0.3775	1
2	198	312	220	518	482	270			2	0.099	0.156	0.11	0.259	0.241	0.135	1
3	401	284	404	271	224	416			3	0.2005	0.142	0.202	0.1355	0.112	0.208	1
4	270	464	485	346	281	154			4	0.135	0.232	0.2425	0.173	0.1405	0.077	1
5	437	345	304	297	339	278			5	0.2185	0.1725	0.152	0.1485	0.1695	0.139	1
6	514	403	340	249	367	127			6	0.257	0.2015	0.17	0.1245	0.1835	0.0635	1
SUM	2000	2000	2000	2000	2000	2000			SUM	1	1	1	1	1	1
									Methods	Top 1	Top 3	Top 4-5	Last 1	SUM
									[16]	0.09	0.3895	0.3535	0.257	1
									[17]	0.096	0.394	0.4045	0.2015	1
									[18]	0.1235	0.4355	0.3945	0.17	1
									[45]	0.1595	0.554	0.3215	0.1245	1
									[46]	0.1535	0.5065	0.31	0.1835	1
									Ours	0.3775	0.7205	0.216	0.0635	1
									Methods	Top 1	Top 3	Top 4-5	Last 1	SUM
									[16]	0.09	0.3895	0.3535	0.257	1
									[17]	0.096	0.394	0.4045	0.2015	1
									[18]	0.1235	0.4355	0.3945	0.17	1
									[45]	0.1595	0.554	0.3215	0.1245	1
									[46]	0.1535	0.5065	0.31	0.1835	1
									Ours	0.3775	0.7205	0.216	0.0635	1
