# Supplementary material for: Fully automatic image colorization based on semantic segmentation technology
Source: PLoS One. 2021 Nov 30;16(11):e0259953. doi: 10.1371/journal.pone.0259953 (PMC8631650; doi:10.1371/journal.pone.0259953)
Supplement: S1 Data — The Table 5 in the compressed package records the scores of 20 testers on eight groups of images in Fig 7 according to the given three indexes and shows the calculation process of the final composite scores of each algorithm. The Tables 6–8 show the PSNR values, the SSIM values and the QSSIM values of eight groups of images in Fig 7. The Table 9 records the coloring effect evaluation of 100 groups of images by 20 testers, and each group of images corresponds to the processing effect of six colorization algorithms in turn. Testers need to sort them from 1 − 6 according to their subjective consciousness. (ZIP) [file pone.0259953.s003.zip › S1_Data/Tables 6&7&8.xlsx]

## Sheet: fig7_data
img	method	PSNR	SSIM	QSSIM
img_1	[16]	51.551	0.897	0.898
img_1	[17]	28.721	0.897	0.934
img_1	[18]	36.066	0.898	0.891
img_1	[45]	32.294	0.894	0.912
img_1	[46]	22.811	0.85	0.879
img_1	Ours	37.786	0.898	0.934
img_2	[16]	51.053	0.844	0.938
img_2	[17]	27.795	0.85	0.955
img_2	[18]	38.247	0.839	0.928
img_2	[45]	32.121	0.842	0.926
img_2	[46]	23.696	0.83	0.926
img_2	Ours	39.326	0.839	0.936
img_3	[16]	49.859	0.889	0.918
img_3	[17]	32.348	0.89	0.924
img_3	[18]	35.511	0.89	0.908
img_3	[45]	36.407	0.891	0.924
img_3	[46]	26.362	0.873	0.92
img_3	Ours	34.39	0.89	0.92
img_4	[16]	50.765	0.947	0.965
img_4	[17]	36.392	0.945	0.98
img_4	[18]	44.046	0.946	0.975
img_4	[45]	49.702	0.947	0.984
img_4	[46]	28.799	0.944	0.969
img_4	Ours	49.291	0.947	0.983
img_5	[16]	51.02	0.86	0.964
img_5	[17]	36.192	0.862	0.973
img_5	[18]	41.617	0.861	0.969
img_5	[45]	41.471	0.861	0.973
img_5	[46]	25.065	0.853	0.96
img_5	Ours	41.152	0.861	0.972
img_6	[16]	51.412	0.874	0.975
img_6	[17]	35.279	0.872	0.979
img_6	[18]	40.724	0.873	0.96
img_6	[45]	42.675	0.874	0.975
img_6	[46]	23.417	0.841	0.92
img_6	Ours	42.714	0.875	0.972
img_7	[16]	50.534	0.958	0.944
img_7	[17]	31.759	0.957	0.948
img_7	[18]	34.409	0.958	0.933
img_7	[45]	34.493	0.958	0.95
img_7	[46]	25.628	0.942	0.932
img_7	Ours	34.918	0.958	0.949
img_8	[16]	50.961	0.963	0.932
img_8	[17]	30.926	0.961	0.946
img_8	[18]	34.811	0.962	0.902
img_8	[45]	35.656	0.963	0.943
img_8	[46]	25.791	0.95	0.932
img_8	Ours	34.966	0.963	0.947

## Sheet: subtotal
img	method	PSNR	SSIM	QSSIM
img_1	[16]	51.551	0.897	0.898
img_2	[16]	51.053	0.844	0.938
img_3	[16]	49.859	0.889	0.918
img_4	[16]	50.765	0.947	0.965
img_5	[16]	51.02	0.86	0.964
img_6	[16]	51.412	0.874	0.975
img_7	[16]	50.534	0.958	0.944
img_8	[16]	50.961	0.963	0.932
		50.8944	0.904	0.94175
img_1	[17]	28.721	0.897	0.934
img_2	[17]	27.795	0.85	0.955
img_3	[17]	32.348	0.89	0.924
img_4	[17]	36.392	0.945	0.98
img_5	[17]	36.192	0.862	0.973
img_6	[17]	35.279	0.872	0.979
img_7	[17]	31.759	0.957	0.948
img_8	[17]	30.926	0.961	0.946
		32.4265	0.90425	0.954875
img_1	[18]	36.066	0.898	0.891
img_2	[18]	38.247	0.839	0.928
img_3	[18]	35.511	0.89	0.908
img_4	[18]	44.046	0.946	0.975
img_5	[18]	41.617	0.861	0.969
img_6	[18]	40.724	0.873	0.96
img_7	[18]	34.409	0.958	0.933
img_8	[18]	34.811	0.962	0.902
		38.1789	0.903375	0.93325
img_1	[45]	32.294	0.894	0.912
img_2	[45]	32.121	0.842	0.926
img_3	[45]	36.407	0.891	0.924
img_4	[45]	49.702	0.947	0.984
img_5	[45]	41.471	0.861	0.973
img_6	[45]	42.675	0.874	0.975
img_7	[45]	34.493	0.958	0.95
img_8	[45]	35.656	0.963	0.943
		38.1024	0.90375	0.948375
img_1	[46]	22.811	0.85	0.879
img_2	[46]	23.696	0.83	0.926
img_3	[46]	26.362	0.873	0.92
img_4	[46]	28.799	0.944	0.969
img_5	[46]	25.065	0.853	0.96
img_6	[46]	23.417	0.841	0.92
img_7	[46]	25.628	0.942	0.932
img_8	[46]	25.791	0.95	0.932
		25.1961	0.885375	0.92975
img_1	Ours	37.786	0.898	0.934
img_2	Ours	39.326	0.839	0.936
img_3	Ours	34.39	0.89	0.92
img_4	Ours	49.291	0.947	0.983
img_5	Ours	41.152	0.861	0.972
img_6	Ours	42.714	0.875	0.972
img_7	Ours	34.918	0.958	0.949
img_8	Ours	34.966	0.963	0.947
		39.3179	0.903875	0.951625

## Sheet: tab6&7&8
img	method	PSNR	SSIM	QSSIM			PSNR
img_1	[16]	51.551	0.897	0.898			Methods	img_1	img_2	img_3	img_4	img_5	img_6	img_7	img_8	Average
img_1	[17]	28.721	0.897	0.934			[16]	51.551	51.053	49.859	50.765	51.02	51.412	50.534	50.961	50.8944
img_1	[18]	36.066	0.898	0.891			[17]	28.721	27.795	32.348	36.392	36.192	35.279	31.759	30.926	32.4265
img_1	[45]	32.294	0.894	0.912			[18]	36.066	38.247	35.511	44.046	41.617	40.724	34.409	34.811	38.1789
img_1	[46]	22.811	0.85	0.879			[45]	32.294	32.121	36.407	49.702	41.471	42.675	34.493	35.656	38.1024
img_1	Ours	37.786	0.898	0.934			[46]	22.811	23.696	26.362	28.799	25.065	23.417	25.628	25.791	25.1961
img_2	[16]	51.053	0.844	0.938			Ours	37.786	39.326	34.39	49.291	41.152	42.714	34.918	34.966	39.3179
img_2	[17]	27.795	0.85	0.955
img_2	[18]	38.247	0.839	0.928
img_2	[45]	32.121	0.842	0.926			SSIM
img_2	[46]	23.696	0.83	0.926			Methods	img_1	img_2	img_3	img_4	img_5	img_6	img_7	img_8	Average
img_2	Ours	39.326	0.839	0.936			[16]	0.897	0.844	0.889	0.947	0.86	0.874	0.958	0.963	0.904
img_3	[16]	49.859	0.889	0.918			[17]	0.897	0.85	0.89	0.945	0.862	0.872	0.957	0.961	0.90425
img_3	[17]	32.348	0.89	0.924			[18]	0.898	0.839	0.89	0.946	0.861	0.873	0.958	0.962	0.903375
img_3	[18]	35.511	0.89	0.908			[45]	0.894	0.842	0.891	0.947	0.861	0.874	0.958	0.963	0.90375
img_3	[45]	36.407	0.891	0.924			[46]	0.85	0.83	0.873	0.944	0.853	0.841	0.942	0.95	0.885375
img_3	[46]	26.362	0.873	0.92			Ours	0.898	0.839	0.89	0.947	0.861	0.875	0.958	0.963	0.903875
img_3	Ours	34.39	0.89	0.92
img_4	[16]	50.765	0.947	0.965
img_4	[17]	36.392	0.945	0.98			QSSIM
img_4	[18]	44.046	0.946	0.975			Methods	img_1	img_2	img_3	img_4	img_5	img_6	img_7	img_8	Average
img_4	[45]	49.702	0.947	0.984			[16]	0.898	0.938	0.918	0.965	0.964	0.975	0.944	0.932	0.94175
img_4	[46]	28.799	0.944	0.969			[17]	0.934	0.955	0.924	0.98	0.973	0.979	0.948	0.946	0.954875
img_4	Ours	49.291	0.947	0.983			[18]	0.891	0.928	0.908	0.975	0.969	0.96	0.933	0.902	0.93325
img_5	[16]	51.02	0.86	0.964			[45]	0.912	0.926	0.924	0.984	0.973	0.975	0.95	0.943	0.948375
img_5	[17]	36.192	0.862	0.973			[46]	0.879	0.926	0.92	0.969	0.96	0.92	0.932	0.932	0.92975
img_5	[18]	41.617	0.861	0.969			Ours	0.934	0.936	0.92	0.983	0.972	0.972	0.949	0.947	0.951625
img_5	[45]	41.471	0.861	0.973
img_5	[46]	25.065	0.853	0.96
img_5	Ours	41.152	0.861	0.972
img_6	[16]	51.412	0.874	0.975
img_6	[17]	35.279	0.872	0.979
img_6	[18]	40.724	0.873	0.96
img_6	[45]	42.675	0.874	0.975
img_6	[46]	23.417	0.841	0.92
img_6	Ours	42.714	0.875	0.972
img_7	[16]	50.534	0.958	0.944
img_7	[17]	31.759	0.957	0.948
img_7	[18]	34.409	0.958	0.933
img_7	[45]	34.493	0.958	0.95
img_7	[46]	25.628	0.942	0.932
img_7	Ours	34.918	0.958	0.949
img_8	[16]	50.961	0.963	0.932
img_8	[17]	30.926	0.961	0.946
img_8	[18]	34.811	0.962	0.902
img_8	[45]	35.656	0.963	0.943
img_8	[46]	25.791	0.95	0.932
img_8	Ours	34.966	0.963	0.947
