# Supplementary material for: Fully automatic image colorization based on semantic segmentation technology
Source: PLoS One. 2021 Nov 30;16(11):e0259953. doi: 10.1371/journal.pone.0259953 (PMC8631650; doi:10.1371/journal.pone.0259953)
Supplement: S1 Text — (TXT) [file pone.0259953.s004.txt]

Fig.2: 
https://avopix.com/photo/420678-sunflower-flower-yellow

Fig.3: 
Img1: https://avopix.com/photo/19372-parrot-bird-animals
Img2: https://avopix.com/photo/18638-atlantis-bahamas-island
Img3: https://avopix.com/photo/24402-boy-child-kid
Img4: https://avopix.com/photo/86359-snow-snowmen-winter-winter-dream
Img5: https://avopix.com/photo/98845-atlantic-beach-blue-coast
Img6: https://avopix.com/photo/424856-sunflowers-free-image-for-commercial-use
Img7: https://avopix.com/photo/41667-green-grass-field-beside-swimming-pool-during-daytime
Img8: https://avopix.com/photo/18358-elephants-animals-grass

Fig.5:
https://avopix.com/photo/163257-magnolia-tree-woody-plant

Fig.6:
Img_1: https://avopix.com/photo/20718-dogs-animals-pets
Img_2: https://avopix.com/photo/114494-resort-travel-tourism
Img_3: https://avopix.com/photo/157532-camel-ungulate-desert
Img_4: https://avopix.com/photo/329387-woman-playing-ukulele
Img_5: https://avopix.com/photo/163257-magnolia-tree-woody-plant
Img_6: https://avopix.com/photo/146940-expressway-road-highway

Fig.7:
Img_1: https://avopix.com/photo/420678-sunflower-flower-yellow
Img_2: https://avopix.com/photo/20761-chicks-ducks-birds
Img_3: https://avopix.com/photo/18503-samsung-galaxy-phone
Img_4: https://avopix.com/photo/23373-city-town-buildings
Img_5: https://avopix.com/photo/127048-summer-vacation-travel
Img_6: https://avopix.com/photo/18220-stretching-tracksuit-track-and-field
Img_7: https://avopix.com/photo/190947-life-man-people
Img_8: https://avopix.com/photo/26324-ice-cream

Fig.8:
Img_1: https://avopix.com/photo/19594-canal-water-buildings
Img_2: https://avopix.com/photo/23313-bridge-architecture-city
Img_3: https://avopix.com/photo/164862-daisy-flower-petal
Img_4: https://avopix.com/photo/324154-travel-sea-water
Img_5: https://avopix.com/photo/425102-man-bow-tie-male
Img_6: https://avopix.com/photo/425312-crossword-puzzle-puzzle-game

Fig.10:
Img_1: https://avopix.com/photo/301134-embroidery-design-floral 
Img_2: https://avopix.com/photo/337124-dinosaur-toy
Img_3: https://avopix.com/photo/72748-angel-art-christmas-christmas-time
Img_4: https://avopix.com/photo/65580-close-up-of-apple-and-drink-on-orange
Img_5: https://avopix.com/photo/425178-statue-sculpture-religion
Img_6: https://avopix.com/photo/426001-madame-c-eacute-zanne-in-a-yellow-chair-ca-1888

Fig.11:
Img_1: https://avopix.com/photo/418856-bouquet-flower-arrangement-arrangement
Img_2: https://avopix.com/photo/372331-library-book-building
Img_3: https://avopix.com/photo/243604-pedestrian-life-people
Img_4: https://avopix.com/photo/119452-cup-food-coffee
Img_5: https://avopix.com/photo/17091-basketball-net-hoop
Img_6: https://avopix.com/photo/309361-blackboard-education-student
Img_7: https://avopix.com/photo/44808-pink-and-white-sock-with-pink-flower-hanging
Img_8: https://avopix.com/photo/343533-road-highway-traffic
Img_9: https://avopix.com/www/photo/425191-silhouette-party-music
